# Supplementary material for: Oct4 differentially regulates chromatin opening and enhancer transcription in pluripotent stem cells
Source: eLife. 2022 May 27;11:e71533. doi: 10.7554/eLife.71533 (PMC9142147; doi:10.7554/eLife.71533)
Supplement: Figure 1—source data 1. — The original files of the raw unedited western blots of the whole cell lysate and their quantification. [file elife-71533-fig1-data1.zip]

Archive with 3 entries (3 files):
- 2018_08_17_ET99_WCL Oct4 quant.xlsx
- Figure 1 source data 1 WCLLabelled.zip
- Figure 1 source data 1 WCLOriginal.zip
