# Supplementary material for: Oct4 differentially regulates chromatin opening and enhancer transcription in pluripotent stem cells
Source: eLife. 2022 May 27;11:e71533. doi: 10.7554/eLife.71533 (PMC9142147; doi:10.7554/eLife.71533)
Supplement: Figure 1—source data 1. — The original files of the raw unedited western blots of the whole cell lysate and their quantification. [file elife-71533-fig1-data1.zip › 2018_08_17_ET99_WCL Oct4 quant.xlsx]

## Sheet: 2018_08_15_ET99_Oct4
	WCL	Oct4					Oct		tub
	Lane	Band	Relative	Lane	Peak	Average	Trace	Relative	Trace
hr	Number	Number	Front	Name	Int	Int	Int x mm	Qty	Int x mm		Oct4/Tub	Rel. to t=0
0	1	1	0.545	#1	138.51	105.988	605.721	92.274	597.267		1.01415	1
3	2	1	0.523	#2	140.521	111.829	516.805	91.004	757.876		0.681912	0.672395
6	3	1	0.54	#3	138.023	88.321	408.167	92.334	784.131		0.520534	0.513269
9	4	1	0.508	#4	101.661	31.176	144.075	86.091	691.065		0.208483	0.205573
12	5	1	0.54	#5	14.49	6.681	25.22	49.279	637.635		0.0395524	0.0390004
15	6	1	0.6	#6	18.405	6.878	18.682	28.783	592.896		0.0315097	0.03107

## Sheet: 2018_08_15_ET99_Sox2
	WCL	Sox2					sox2		tub
	Lane	Band	Relative	Lane	Peak	Average	Trace	Relative	Trace
hr	Number	Number	Front	Name	Int	Int	Int x mm	Qty	Int x mm		Sox2/Tub	Rel. to t=0
0	1	1	0.56	#1	69.537	35.074	81.663	73.648	597.267		0.136728	1
3	2	1	0.554	#2	99.553	47.604	117.556	80.897	757.876		0.155112	1.13446
6	3	1	0.545	#3	112.132	59.794	153.987	82.824	784.131		0.196379	1.43628
9	4	1	0.537	#4	112.977	53.606	128.596	81.398	691.065		0.186084	1.36098
12	5	1	0.547	#5	115.381	53.944	123.696	79.581	637.635		0.193992	1.41882
15	6	1	0.531	#6	89.7	38.512	95.103	77.308	592.896		0.160404	1.17316

## Sheet: 2018_08_15_ET99_Nanog
	WCL	Nanog					Nanog		tub
	Lane	Band	Relative	Lane	Peak	Average	Trace	Relative	Trace
hr	Number	Number	Front	Name	Int	Int	Int x mm	Qty	Int x mm		Nanog/Tub	Rel. to t=0
0	1	1	0.532	#1	129.576	98.086	716.275	94.863	597.267		1.19925	1
3	2	1	0.524	#2	131.183	101.54	752.24	96.377	757.876		0.992563	0.827651
6	3	1	0.503	#3	133.331	101.61	724.087	95.377	784.131		0.923426	0.77
9	4	1	0.513	#4	135.728	96.356	608.459	95.358	691.065		0.880466	0.734178
12	5	1	0.522	#5	139.638	98.554	507.608	94.256	637.635		0.796079	0.663812
15	6	1	0.55	#6	143.28	97.598	451.037	93.163	592.896		0.760735	0.63434

## Sheet: 2018_08_17_ET99_Tub
	WCL	Tub
	Lane	Band	Relative	Lane	Peak	Average	Trace	Relative
	Number	Number	Front	Name	Int	Int	Int x mm	Qty
hr	1	1	0.585	#1	218.152	138.774	597.267	89.956
0	2	1	0.567	#2	216.444	154.555	757.876	89.43
3	3	1	0.558	#3	217.257	154.356	784.131	85.515
6	4	1	0.552	#4	217.514	147.287	691.065	87.632
9	5	1	0.549	#5	215.428	148.153	637.635	89.113
12	6	1	0.56	#6	215.296	146.143	592.896	90.282
15

## Sheet: Summary WCL
	Oct4	Sox2	Nanog
hr	Rel. to t=0	Rel. to t=0	Rel. to t=0
0	1	1	1
3	0.672395	1.13446	0.827651
6	0.513269	1.43628	0.77
9	0.205573	1.36098	0.734178
12	0.0390004	1.41882	0.663812
15	0.03107	1.17316	0.63434
