# Supplementary material for: Oct4 differentially regulates chromatin opening and enhancer transcription in pluripotent stem cells
Source: eLife. 2022 May 27;11:e71533. doi: 10.7554/eLife.71533 (PMC9142147; doi:10.7554/eLife.71533)
Supplement: Figure 1—source data 2. — The original files of the raw unedited western blots of the chromatin samples and their quantification. [file elife-71533-fig1-data2.zip]

Archive with 3 entries (3 files):
- 2018_08_14_ET100_Oct4 Chromatin quant.xlsx
- Figure 1 source data 2 ChromatinLabelled.zip
- Figure 1 source data 2 ChromatinOriginal.zip
