# Supplementary material for: Oct4 differentially regulates chromatin opening and enhancer transcription in pluripotent stem cells
Source: eLife. 2022 May 27;11:e71533. doi: 10.7554/eLife.71533 (PMC9142147; doi:10.7554/eLife.71533)
Supplement: Figure 1—source data 2. — The original files of the raw unedited western blots of the chromatin samples and their quantification. [file elife-71533-fig1-data2.zip › 2018_08_14_ET100_Oct4 Chromatin quant.xlsx]

## Sheet: 2018_08_14_ET100_Oct4
	Chromatin	Oct					Oct		H3
	Lane	Band	Relative	Lane	Peak	Average	Trace	Relative	Trace
hr	Number	Number	Front	Name	Int	Int	Int x mm	Qty	Int x mm		Oct4/H3	Rel. to t=0
0	1	1	0.393	#1	101.829	73.766	525.666	94.059	539.432		0.974481	1
3	2	1	0.393	#2	106.272	72.695	438.532	93.222	514.203		0.852838	0.875172
6	3	1	0.407	#3	103.953	68.801	269.413	87.773	547.765		0.49184	0.504721
9	4	1	0.416	#4	76.603	29.977	95.176	77.224	575.136		0.165484	0.169818
12	5	1	0.429	#5	29.981	11.041	38.952	63.898	567.301		0.068662	0.0704601
15	6	1	0.444	#6	8.65	3.765	13.283	38.514	552.801		0.0240285	0.0246578

## Sheet: 2018_08_14_ET100_Sox2
	Chromatin	Sox2					Sox2		H3
	Lane	Band	Relative	Lane	Peak	Average	Trace	Relative	Trace
hr	Number	Number	Front	Name	Int	Int	Int x mm	Qty	Int x mm		Sox2/H3	Rel. to t=0
0	1	1	0.48	#1	123.591	73.591	236.249	88.914	539.432		0.437959	1
3	2	1	0.47	#2	131.296	85.176	285.459	89.082	514.203		0.555148	1.26758
6	3	1	0.476	#3	129.412	80.504	269.802	88.735	547.765		0.492551	1.12465
9	4	1	0.468	#4	73.444	19.106	81.554	79.799	575.136		0.1418	0.323774
12	5	1	0.455	#5	39.183	10.385	40.665	64.234	567.301		0.0716815	0.163672
15	6	2	0.441	#6	2.852	1.255	4.028	16.396	552.801		0.00728653	0.0166375

## Sheet: 2018_08_14_ET100_Nanog
	Chromatin	Nanog					Nanog		H3
	Lane	Band	Relative	Lane	Peak	Average	Trace	Relative	Trace
hr	Number	Number	Front	Name	Int	Int	Int x mm	Qty	Int x mm		Nanog/H3	Rel. to t=0
0	1	1	0.55	#1	115.844	77.26	332.518	93.185	539.432		0.616422	1
3	2	1	0.55	#2	118.253	75.521	372.992	94.389	514.203		0.725379	1.17676
6	3	1	0.54	#3	112.35	73.714	353.663	92.98	547.765		0.645647	1.04741
9	4	1	0.504	#4	116.619	78.787	366.886	92.202	575.136		0.637912	1.03486
12	5	1	0.489	#5	120.004	82.754	385.359	92.654	567.301		0.679285	1.10198
15	6	1	0.486	#6	123.428	81.975	399.08	93.365	552.801		0.721923	1.17115

## Sheet: 2018_08_14_ET100_H3
	Chromatin	H3					H3
	Lane	Band	Relative	Lane	Peak	Average	Trace	Relative
hr	Number	Number	Front	Name	Int	Int	Int x mm	Qty
0	1	1	0.365	#1	123.393	89.421	539.432	94.848
3	2	1	0.383	#2	123.268	89.974	514.203	93.554
6	3	1	0.386	#3	124.261	89.237	547.765	93.814
9	4	1	0.406	#4	123.84	93.16	575.136	93.388
12	5	1	0.424	#5	124.101	89.339	567.301	94.064
15	6	1	0.427	#6	127.222	96.135	552.801	92.244

## Sheet: Summary Chromatin
	Oct4	Sox2	Nanog
hr	Rel. to t=0	Rel. to t=0	Rel. to t=0
0	1	1	1
3	0.875172	1.26758	1.17676
6	0.504721	1.12465	1.04741
9	0.169818	0.323774	1.03486
12	0.0704601	0.163672	1.10198
15	0.0246578	0.0166375	1.17115
