# Supplementary material for: Oct4 differentially regulates chromatin opening and enhancer transcription in pluripotent stem cells
Source: eLife. 2022 May 27;11:e71533. doi: 10.7554/eLife.71533 (PMC9142147; doi:10.7554/eLife.71533)
Supplement: Figure 2—source data 1. — Normalized HTSeq-count table for all annotated mRNA. [file elife-71533-fig2-data1.xls]

## Sheet: mRNA.normalized.HTSeq-count
Normalized HTSeq-count table for all annotated mRNA. Two replicates are merged and avergae values are presented. Lowly expressed genes (average count < 1) are filtered.
	0h	3h	6h	9h	12h	15h
Gm37988	122.854	121.184	135.425	122.47	136.417	160.324
Atp6v1h	25035.2	27772.6	25088.5	26621.4	25043.2	25969.6
Rb1cc1	10037.4	10959.4	10701	11953.5	10877.9	11082.3
Pcmtd1	43818.1	47083.5	44282.3	48757	45350.7	45744.9
Adhfe1	6002.21	5589.91	5302.65	5719.9	5306.45	5485.32
Cspp1	22928.3	23859.6	21114.3	23779.9	21889.5	23082.6
Prex2	23983.6	21701.1	19830	21038.3	16468.1	14028.3
Sulf1	17695.5	15482.4	13022.6	14063.9	12949.7	11952.9
Rdh10	3099.68	3196.44	3112.14	3141.34	3356.54	3170.29
Tmem70	1868.4	1854.26	1860.03	1913.12	2051.36	1818.54
Gsta3	1618.15	1301.93	1187.05	950.893	627.416	393.872
Lmbrd1	8142.93	8690.52	8168.9	8819.42	8950.86	9805.74
Rab23	3556.55	3880.63	3715.63	3624.58	3738.91	3494.21
Dst	181201	180939	171966	183210	169753	171853
Imp4	2872.23	2733.3	2645.96	2614.32	2499.24	2294.25
Plekhb2	1321.89	1371.35	1416.13	1323.04	1270.45	1214.64
Hs6st1	31998.8	29822.1	26533.9	25947.6	25718.7	23869.4
Cnnm3	2511.61	2551.47	2760.14	2623.27	2745.1	2689.99
Cox5b	5064.58	4074.3	4494.11	5005.17	4121.49	4747.75
Unc50	1199.23	1221.08	1223.15	1223.79	1294.18	1266.55
Lipt1	465.666	497.001	494.34	478.183	471.749	409.352
Mrpl30	1856.73	1715.09	1811.3	1726.2	1724.95	1634
Eif5b	58826.4	50723.9	53616.4	66254.7	47798.4	56570.3
Pdcl3	2463.23	2197.56	2646.21	2689.37	2316.12	2481.78
Rpl31	21419.2	18993.3	18610	20225.3	18779.8	19662.9
Cnot11	4548.85	4382.31	3953.41	4026.26	4025.92	3762.75
Map4k4	39906.8	39425	34726.9	34650.1	37749.4	45108.6
Mrps9	13312.9	14280.6	13159.2	13492.2	13428.3	13035
AI597479	1848.11	1894.78	1785.93	1731.62	1934.12	1762.93
Nck2	17555.2	17433.3	15481.7	15640.1	17209.9	18443.3
Tpp2	31761	35030	34180.3	41768	39925.6	39687.9
Bivm	1837.08	1891.29	1999.35	1999.85	2043.66	2027.69
Ercc5	3662.37	4050.04	4061.17	3938.16	4139.89	4252.39
Wdr75	13966.7	14026.9	12484.3	13374.4	13486.2	12320
Nemp2	1526.79	1544.37	1475.28	1361.05	1401.74	1391.46
Hibch	4501.81	4559	4106.91	3746.21	3944.4	4010.17
Gm28778	35.9938	39.1768	27.0494	47.3055	34.1686	47.1776
Osgepl1	106.709	97.4902	83.0125	106.315	81.9625	93.3577
Coq10b	2269.19	2282.55	2284.01	2008.53	2224.99	2033.49
Hspe1	11578.6	8790.18	10217.9	10631.6	8221.27	9558.99
Mob4	7095.78	7756.8	7501.67	7398.21	7579.1	7691.38
Mars2	1589.8	1604.95	1409	1461.24	1334.38	1251.42
1700066M21Rik	506.896	582.909	528.896	494.315	478.798	449.112
Maip1	1614.45	1716.6	1382.7	1524.48	1491.58	1494.96
Sgo2a	13683.4	14585	12493.2	13520.3	12479.9	11860.2
Bzw1	13626.4	13597.3	12683.9	13442	11865.9	11798.3
Nif3l1	3724.41	3731.53	3728.32	3473.87	3567.36	3389.27
Ndufb3	4557.46	4041.05	4575.26	4862.15	3989.26	4516.65
Fzd7	1524.86	1474.44	1614.72	1515.06	1636.31	1957.87
Nop58	62016.2	62632.4	59634.8	60735.8	55737.3	50731.8
Bmpr2	18259.9	20058.1	18125.4	19862.6	20549.7	21927.7
Fam117b	16475.8	17703.4	16950.6	17686.9	17704.1	17131.5
Carf	3386.05	3645.32	3671.76	4128.67	4173.36	4614.71
Nbeal1	27919.6	32280	29699	34804.2	34010	34852.1
Cyp20a1	7366	7469.3	7325.33	7809.56	8188.93	8744.87
Abi2	14143.7	14910	14142.2	15593.4	14874.2	14790.1
Nrp2	5097.99	5439.54	6570.95	9867.63	11406.3	12688.2
Eef1b2	12972.3	10554.6	11872.6	11843.9	10134.7	11474.7
Adam23	35174.6	34070.6	29750.7	29141.3	27958.9	30562.7
Fastkd2	4923.61	5123.66	4535.71	4490.82	4836.17	4353.95
Creb1	9156.28	9732.1	8651.61	10248	10103.8	10670.3
Ccnyl1	6799.49	7247.03	6392.13	7369.54	7013.58	6904.57
Pikfyve	18914.6	21020.6	19387.9	22326.8	21572.6	21354.3
Rpe	9809.8	10491.7	9463.67	8821.64	8188.42	7265.65
Atic	9097.23	8212.57	8297.77	7709.73	7899.81	7500.28
Xrcc5	25131.9	24051.3	21446.7	21110.8	19837	18844.1
Smarcal1	5067.66	5056.11	4922.14	4576.27	5038.93	5068.56
Rpl37a	8536.11	7063.24	6934.06	6857.02	6954.61	6139.89
Igfbp2	23600.2	22893.2	30287.5	35528	37201.5	38288.2
Arpc2	17823.2	18706.9	17958.8	18782.3	18697.4	18926.5
Pnkd	5180.63	4954.29	5609.53	5014.23	5205.77	5505.45
Catip	43.4581	35.6793	32.7703	49.0033	35.8571	57.6631
Ctdsp1	797.827	683.371	699.216	696.557	740.027	891.571
Cnot9	10022	10370.7	9783.08	9681.12	10289.8	9754.53
Bcs1l	799.381	721.115	741.361	685.04	605.927	642.489
Ttll4	2889.02	2871.03	2884.93	2913.91	3179.46	3215.75
Cdk5r2	109.445	97.9887	96.7315	94.3781	66.1666	101.218
Retreg2	462.84	469.267	510.813	484.161	515.062	611.645
Zfand2b	255.502	252.234	285.174	299.39	289.999	281.357
Ankzf1	481.158	506.051	563.527	555.82	568.494	600.429
Stk16	1785.7	1506.82	1573.1	1769.8	1478.84	1515.22
Dnajb2	730.455	728.592	820.77	797.731	851.622	787.743
Des	747.152	756.466	799.647	932.198	958.45	1155.54
Gmppa	1025.85	1009.54	1098.93	1219.95	1150.31	1305.46
Stk11ip	1109.99	1036.17	1138.04	1209.74	1192.52	1212.43
Acsl3	3872.61	4244.84	5440.5	5983.9	6922.13	8953.51
Mrpl44	1180.4	1097.86	1100.59	1008.28	1127.12	1037.34
Rhbdd1	5706.91	5817.3	6136.66	6600.83	7455.51	8249.29
Mff	6158.44	6473.97	5943.74	6212.48	6335.02	6021.76
Agfg1	37543	37185.7	29712.7	29737.3	30312.9	29331.2
Fbxo36	3432.52	3093.53	3157.76	3159.41	3354.38	3710.75
Cab39	25285	26554.1	24544.1	26204.8	26443	26648.4
Itm2c	1381.98	1497.47	1681.02	2092.18	2604.83	2976.77
Psmd1	40269.7	41497.2	39572.3	41940.2	43130.6	42614.6
Armc9	7716.49	7386.91	7673.61	7687.73	8084.54	8382.06
B3gnt7	1805.29	1693.61	1549.72	1728.91	1708.97	1849.28
Ptma	31046.1	27879.7	27067	29413.7	25125	26529.3
Cops7b	5576.88	5553.88	5509.75	5267.61	5669.38	5668.15
Eif4e2	18730.8	16294.6	14580.3	12810.6	11704.2	11313.2
Gigyf2	63764.7	68397	64398.7	68954.4	68340.9	69047.1
Inpp5d	29067.7	30452.4	31206.9	26210.2	26412.5	29453.7
Atg16l1	13215.8	12968.1	12058	12261.7	12399.1	11595.4
Dgkd	12048.1	12361.4	11999.7	12861.5	13081.6	13876.2
Sh3bp4	13569.4	12897.6	13631.1	14722	17350.4	18374.1
Agap1	56098	56063.1	54731	53156.5	55698.6	59738.3
Cops8	2628.17	2433.81	2391.17	2301.83	2399.78	2210.9
Lrrfip1	2987.72	3208.31	3455.59	3832.36	4488.55	5802.89
Ube2f	10664.2	11509.6	12476.9	13454.4	15148.3	15339.8
Traf3ip1	5657.87	4915.61	5205.89	5349.04	4823.72	4963.22
Asb1	1528.37	1553.41	1432.61	1322.3	1262.88	1251.69
Rnpepl1	810.111	817.609	807.456	828.236	970.499	1161.26
Capn10	1517.25	1442.68	1531.45	1436.4	1359.9	1231.52
Ppp1r7	5394.97	5369.9	5301.21	5109.85	5347.85	5001.41
Atg4b	6288.88	6590.51	6356.13	6071.98	6892.95	6726.66
Ing5	2128.72	1960.98	1774.93	1729.7	1889.37	1640.33
D2hgdh	442.407	398.117	383.592	369.564	390.397	324.155
Gin1	1840.22	1918.4	1873.39	1875.07	1944.56	1915.5
2310035C23Rik	23032.7	25746.1	22933.1	25774.9	24479.9	23633.7
Zcchc2	7660.35	8128.5	8296.87	8146.97	8824.43	9084.61
Phlpp1	18746.7	20476	18433.4	22052.9	22331	24010.8
Nifk	7365.45	6977.92	6739.34	6757.64	6205.02	5721.52
Clasp1	41427.4	42178.9	42711.2	44822.8	48211.5	52144
Tfcp2l1	74631.5	67302.8	53284.6	30210.5	22090.3	19963.8
Tmem185b	224.09	182.907	224.518	204.237	190.052	153.418
Ccdc93	8505.64	9051.08	10844.4	10689.2	11948.7	13734
Slc35f5	2414.96	2496.27	2609.26	2612.46	3190.49	3162.14
Mgat5	59825.1	56974.3	55289	61049.9	61703.6	59985.5
Ccnt2	18640.8	19689.9	18916.5	19622.6	19873.6	19009.1
Rab3gap1	9483.69	10031	9634.73	9677.91	9876.05	10212.2
R3hdm1	47523.7	51151.6	43466.7	49367.8	46153.6	46704.8
Yod1	1840.06	1894.81	1822.85	1906.31	2130.46	2089.3
AA986860	505.183	472.836	467.96	558.675	622.88	688.042
Eif2d	8276.25	8353.74	8204.74	7942.01	8146.26	8628.61
Fam72a	803.785	797.987	766.076	757.02	841.59	715.817
Slc41a1	3454.09	3430.96	3216.42	2761.15	2660.16	2561.95
Rab29	598.259	587.039	533.86	416.743	424.696	428.823
Nucks1	39786.3	39249.1	36648.3	34798.3	34326.8	33018.7
Elk4	6607.4	6471.36	6307.94	5772.43	6043.42	5765.94
Lemd1	1429.45	1322.97	994.615	765.532	621.433	267.432
Nuak2	642.617	674.195	748.886	950.095	1062.01	1040.64
Dstyk	4083.55	3850.98	3651.56	3455.48	3328.42	3471.17
Pik3c2b	4295.83	4455.61	4638.26	4830.76	5442.52	6166.65
Ppp1r15b	7061.02	7271.19	7374.32	7125.73	7614.94	7018.57
Adipor1	1992.14	1834.71	1842.49	2053.26	1929.92	1985.35
Rabif	4334.28	4216.59	4176.84	3552.55	3387.39	3083.35
Kdm5b	64570.2	66293.4	57664.8	48987.8	46118.9	44616.3
Ube2t	2743.12	2822.86	2918.46	2734.12	2825.97	2552.35
Arl8a	2058.89	2360.09	2713.05	2447.25	2307.85	2638.95
Csrp1	3044.56	3079.9	3398.23	3250.55	3387.1	3953.54
Phlda3	2226.76	2320.98	2657.71	2656.25	3148.45	3717.98
Lad1	1162.37	1200.48	1469.97	2131.49	2096.19	2740.66
Tmem9	1836.63	1825.35	2052.4	1963.63	2106.17	2123.23
Ddx59	1380.63	1489.67	1437.25	1389.97	1446.08	1277.81
Kif14	12205.6	11958.8	12024.1	11700.2	11828.6	11591.9
Dennd1b	39397.6	39686.9	34100.1	38693.3	37878.2	39690.8
Zbtb41	3874.09	4300.35	3829.04	4133.36	3883.52	3621.32
Aspm	10771.2	11584.8	10522.6	11175.6	10248.9	9752.16
Glrx2	2511.81	2175.09	2258.28	2167.42	1952.56	1768.49
Uchl5	12343.5	13075.9	12012.8	14271.8	12073.8	11808.9
Tpr	37288.6	38831.5	34776.1	42754.2	34235.1	35440.6
Ivns1abp	12763.4	13106.5	12608.6	13009	12260.3	10796.3
Trmt1l	3930.57	4387.04	4526	4539.3	4462.79	4728.44
Fam129a	13448.9	13823.5	12997.3	13344.1	12165	11896.3
Edem3	9137.67	9995.16	9384.31	9993.62	9738.83	10299.1
Arpc5	2744.75	2732.48	2738.93	2885.56	3015.18	3039.12
Ncf2	1415.17	1468.8	1879.5	2000.54	1971.19	1926.58
Glul	3063.32	3070.71	2817.12	3056.97	3388.21	3817.38
Stx6	5079.67	5543.95	5808.52	5895.61	6210.01	6729.74
Acbd6	15303.2	16561.7	14577.8	15512	15915.7	15972.4
Tor1aip2	17374.6	19328.3	19157.8	17677.6	18361.3	17799.7
Abl2	25112.4	25949.6	23468.6	23511.6	23700.5	24084.7
Rfwd2	33150.6	37426.5	32323.4	38181.6	35090.4	35714.6
Mrps14	2539.43	2593.28	2407.28	2279.93	2497.08	2235.9
Rc3h1	19281.5	21708.4	21197.2	23306	24147.3	25569.3
Cenpl	2993.31	3087.13	3220.87	2940.27	3122.79	2853.41
Pigc	337.521	344.704	373.473	345.437	389.091	431.807
Vamp4	2780.92	3045.46	3002.64	3140.82	3435.57	3589.64
Kifap3	9147.59	10524.8	8913.65	9441.77	8855.56	8828.96
Scyl3	2611.05	2895.81	2881.2	2904.2	2891.41	2957.68
Mettl18	327.681	306.562	357.634	284.707	243.615	241.881
Slc19a2	3751.49	4492.11	4391.09	3964.8	4148.35	4570.67
Nme7	19281.5	19460.5	17541.9	18233.7	17132.7	17181
Mpc2	1496.39	1728.4	1681.91	1723.03	1664.12	1721.67
Creg1	1371.33	1361.88	1725.97	1711.73	1754.23	2381.24
Gpa33	7004.58	6843.93	4719.96	2970.32	2537.68	1842.74
Tmco1	4536.43	4500.03	4283.27	4049.26	4248.81	3810.82
Aldh9a1	2620.97	2490.84	2445.85	2561.33	2453.67	2405.59
B4galt3	1469.1	1407.33	1327.55	1510.36	1473.12	1375.19
Arhgap30	1150.54	1079.43	1141.71	1121.84	1014.32	1038.54
Usf1	1713.58	1680.01	1610.83	1376.31	1546	1394.06
F11r	4797.45	5131.61	4831.02	4921.2	5269.23	5642.68
Alyref2	247.711	238.172	278.18	313.067	230.808	248.588
Copa	14226.5	14610	15976.4	16612.8	16913.7	17399.3
Pex19	3133.23	3211.67	3549.42	3525.27	3247.08	3188.44
Dcaf8	13529.2	13474	14052.3	14412.2	15003	15469
Pigm	2371.65	2386.94	2328.51	2334.91	2428.12	2321.81
Tagln2	4631.06	3971.36	4907.64	5159.18	4291.99	4829.07
Aim2	17464.4	17496.8	16320.4	16727.8	14506.3	14551.3
Exo1	10814.6	10551.4	9780.87	9203.17	9721.04	8500.19
Zbtb18	858.399	877.305	962.417	1058.94	952.845	1027.14
Desi2	7602.3	8954.82	7953.54	8010.33	8913.5	9320.8
Cox20	2178.6	2090.63	2140.42	2153.27	1999.55	2042.41
Cnst	9433.12	9505.6	10215.2	10071	10916.1	11812.1
Sccpdh	3875.06	3970.59	4625.7	5173.8	5728.17	6742.65
Cdc42bpa	27510.4	29914.5	27297.7	31368.8	30635.7	33454.5
Parp1	25594	23769.3	23957.2	22319.2	21047.2	22102.9
Lin9	10507.7	10989.9	10786.3	10707.7	11424.4	10891.6
Acbd3	6483.54	7148.95	7357.12	7311.25	7888.37	8217.82
Sde2	8779.99	8892.42	8817.96	7917.68	8512.67	7898.54
Lefty2	898.854	1228.03	1415.97	530.566	289.798	102.988
Pycr2	890.092	867.264	891.262	596.309	578.596	531.369
Cnih4	5544.35	5417.32	5371	5107.85	5191.04	5004.43
Srp9	2692.35	2483.04	2601.05	2655.65	2572.54	2553.95
Trp53bp2	5523.6	6056.1	6277.57	6551.4	6530.31	6603.74
Aida	3982.87	4180.54	4080.3	4246.29	4512.74	4736.69
Taf1a	4214.95	3961.55	3921.8	3919.85	3816.72	3558.31
Rab3gap2	10034.1	10206.6	9724.33	9398.97	10027.5	10347.7
Bpnt1	5879.51	5826.69	5953.71	5069.53	5172.9	4954.32
Eprs	27093.7	26604.7	24685.2	26686.6	24750.2	24910.6
D1Pas1	305.795	282.452	249.991	175.687	159.959	149.067
Gpatch2	19504.2	19046.1	17866	17743.8	17521.5	17231.2
Ptpn14	8490.98	9327.8	8904.4	10210.8	11286.4	13889.5
Angel2	1825.13	1987.61	1796.73	1864.74	1964.19	1868.83
Nsl1	4597.13	4581.44	4644.7	4514.16	4854.32	4346.08
Ints7	14951.5	14693.6	13751.6	13574.8	13928.3	12792.8
Lpgat1	6442.12	6813.7	6648.93	6893.25	7160.78	7522.7
Nek2	4863.56	4534.73	4785.16	4659.78	4482.28	4050.3
Slc30a1	2008.51	2129.66	2408.01	2738.33	3028.68	3201.26
A130010J15Rik	259.904	248.764	258.94	226.033	200.305	198.983
Mrpl15	6922.21	6760.75	6561.83	6689.9	6545.91	6041.06
Mybl1	4402.43	5080.11	4309.81	4631.69	4292.86	4280.25
Vcpip1	8607.52	9189.72	8656.46	9306.68	9491.05	9324.54
Cops5	3721.16	3562	3595.47	3454.54	3649.5	3358.44
Arfgef1	19542.2	21056.6	18679.1	22048.4	21503.4	23645.3
Prdm14	3360.8	2863.98	2376.94	1959.39	1782.62	1396.25
Ncoa2	38126.1	40753	39251.7	41455.6	45376.1	49483.5
Tram1	6559.93	6644.39	6599.32	6583.84	7063.9	7107.81
Lactb2	21668.8	22102.7	19682.7	17531.9	17103.2	15666.7
Eya1	18221.2	18700.8	15791.3	14850.6	14939.5	16194.9
Msc	312.695	226.537	155.025	142.772	126.092	75.5815
Rpl7	20375.4	19827.6	16274.4	22222	21698.8	22544.5
Ube2w	7445.95	7506.39	6751.33	7258.59	7119.05	8075.1
Eloc	11133.6	11303.4	10553.4	10714.8	10956.9	9738.76
Mcm3	20272.2	18812.2	18637.3	18079.3	17973.8	15399.2
Tram2	7474.87	7398.17	6358.88	5883.22	5687.11	5609.56
Ogfrl1	660.981	781.02	782.413	770.844	795	828.403
Smap1	15455	16057.4	14658.5	15168.6	15785.1	16737.7
Fam135a	6243.2	6583.6	5926.35	7249.79	6998.64	7289.02
Phf3	48934.5	51891.7	43799.3	44663.7	44141.7	43240.6
Ptp4a1	6316.16	6922.82	6828.6	6313.42	7306.02	6665.66
Prim2	56788.4	58844.5	57802.4	62083	62570.9	66894.8
Zfp451	14087.9	15278.2	14583.6	15366.2	16151.2	15488.6
Ccdc115	1919.21	1792.51	1795.54	1839.78	1527.85	1571.67
Fam168b	12834.5	12712.7	12863.3	12160.9	12288.1	11873
Uggt1	27907.9	27695.5	25499.5	24125.9	24224	22729.6
Kansl3	10013.2	10086.4	10053.6	9809.46	9816.33	9515.51
Lman2l	2489.07	2630.72	2600.39	2238.34	2559.32	2640.57
Gm42417	285.067	247.715	299.668	321.985	377.186	399.893
Ankrd39	347.992	361.362	396.41	359.975	457.968	448.556
Fam178b	22018.7	23336.2	21876.7	20239.3	22053.6	23379.4
Actr1b	3570.75	3325.9	3639.86	3598.8	3346.41	3084.2
Tmem131	102636	102277	95234.4	100382	94778.2	86990
Coa5	2181.87	2206.72	2351.22	2402.06	2209.82	2283.55
Mitd1	1126.21	1219.15	1197.29	1217.01	1208.3	1152.59
Txndc9	4697.99	4466.8	4511.95	4488.38	4714.21	4706.94
Rev1	23596.1	28000.8	24497.8	22522.6	24065.9	26796.4
Tbc1d8	18132.2	17697.3	18527.8	20628.9	20609.9	20808.2
Rnf149	9322.34	9067.96	9400.87	9325.33	9874.05	9454.48
Tgfbrap1	2576.88	2674.42	2767.34	2635.11	2892.57	3131.07
Uxs1	13953.4	13784.9	13876.7	14755	13971.9	14549.1
Tex30	3575.18	3952.32	3754.33	3916.13	4035.65	3558.71
Kdelc1	1674.33	1873.75	1824.05	1971.28	1992.18	1925.97
Slc39a10	8839.59	9716.65	8925.62	10010.1	9305.35	8591.46
Nabp1	6982.58	6844.01	6532.95	7665.18	8095.35	8538.18
Myo1b	24961.8	25665.1	20598.3	18667.5	19071.4	19010.6
Gls	17035	19533.2	16480.1	20981.5	18034.3	18549.5
1700019D03Rik	8457.64	8139.91	3764.45	1370.93	1252.48	992.008
Pms1	15661.9	16308.6	14548	15210.1	14225.1	13835.4
Stk17b	3230.26	3721.89	3286.53	3299.83	3068.32	2822.95
Gtf3c3	7910.19	8116.01	7359.63	7577.85	6966.91	6821.81
Pgap1	9692.06	10491.3	8302.74	8878.09	8587.34	9731.2
Sf3b1	34568.1	36973.5	35126.8	35589.2	36131.1	35644.4
Hspd1	31660.6	30581.8	30064.4	32203.9	26772.2	27908.4
Satb2	18378.8	18722.4	16361.4	16723.2	15948.5	16059.7
Tyw5	5305.45	5523.01	4805.64	4868.88	5001.08	4819.56
Kctd18	1086.7	1102.44	1092.52	1064.69	1115.32	1040.94
Clk1	15615.6	16565.3	16963.8	15568.5	15844.1	15629.3
Ppil3	2961.84	3119.43	2921.33	2729.17	2857.27	2841.7
Orc2	19475.7	19553.6	18660.8	18446.7	18152.1	17515.3
Fam126b	8321.13	9007.92	8108.89	8499.46	8268.55	8075.47
Trak2	12178.2	12821.9	12550.1	12519.1	12996.1	12357.9
Tmem237	1394.61	1443.24	1377.19	1281.9	1339.27	1218.56
Als2	10156.6	10769.3	10994.8	10133.3	11406.8	11905.9
Sumo1	23892.2	23586.7	21691.5	21927.9	21245.1	20897.4
Wdr12	7647.28	7783.81	7572.43	7278.4	7241.31	6867.98
Raph1	24493.4	26833.8	23128.6	24070.7	21571.8	21463.7
Ino80d	32659.8	29872.6	25083.5	25092.5	25031	26070.8
Ndufs1	14839.1	14619.5	13847.3	13932.8	13488	13099.1
Klf7	7655.28	7022.23	6666.34	7515.64	8915.02	10046.2
Mettl21a	639.702	571.356	604.634	617.057	638.736	629.037
Fzd5	5499.59	4326.58	2652.35	1849.69	1734.68	1541.25
Plekhm3	17814.5	18254.6	16584	17524.1	18141	18495.7
D630023F18Rik	51.4855	47.7413	48.5881	47.4723	41.8189	60.9451
Idh1	5548.29	5636.93	5662.91	5791.44	6202.75	6095.14
Kansl1l	3390.74	3958.03	3991.95	4799.9	4477.11	4793.35
Lancl1	3018.21	3143.36	3229.29	2954.22	3157.17	3277.36
Bard1	22827.3	22421.2	19831.1	21707.7	19409	17630.9
Fn1	92230.9	88976.7	83586.8	70190	56859.7	56126.8
Mreg	27138.1	25925.2	23204.8	20632.6	20304.9	19056.1
Tns1	18285.8	18909.4	18819.5	17963.9	19042.7	17040.1
Aamp	3291.34	3104.43	3129.19	3563.92	3086.75	3507.59
Tmbim1	1440.58	1392.59	1375.02	1483.96	1632.36	1757.22
Usp37	33852.6	35401.1	32998.3	34921.9	33488.8	31931.8
Zfp142	3616.83	3662.23	3395.97	3264.94	3347.93	3349.64
Abcb6	784.463	752.341	876.872	1064.31	1022.92	1101.83
Atg9a	382.837	433.706	459.674	476.798	515.476	534.779
Glb1l	984.553	959.362	992.879	1039.25	977.775	941.463
Tuba4a	2400.59	2249.74	2148.04	1990.58	1649.32	1648.72
Dnpep	2236.12	2154.4	2826.17	2889.56	2854.34	2956.75
Chpf	418.706	422.011	459.122	524.458	536.644	537.059
Epha4	107518	85407.9	51565	37401.2	30059	22480.2
Farsb	22141.7	22473.3	20610.6	20921.6	21063.7	19874.9
Wdfy1	6614.54	7184.83	7680.48	7466.54	8173.12	8745.8
Cul3	36745.7	40376.9	33962.9	41713.4	36552.6	36710.2
Pid1	45163	47819.3	40186.2	46053.3	41511.7	45966.3
Trip12	152411	160946	140641	159058	153312	154073
Slc16a14	1562.37	1553.17	1897.49	1920.41	1922.2	2166.47
Ncl	221144	184678	187555	237797	154981	180434
Pde6d	6185.81	6803.89	6502.51	6512.72	7118.65	7351.39
Usp40	4438.3	4681.6	4473.59	4603.2	4912.98	5329.01
Hjurp	8915.41	8653.12	9306.48	8534.36	8722.89	8133.6
Arl4c	81.4557	73.8839	76.9185	103.901	105.945	192.421
Gbx2	1507.7	1240.04	1001.17	852.99	756.318	478.757
Ilkap	5613.32	5653.12	5990.37	5770.26	6129.02	6007.95
Hes6	89.9784	88.9202	106.754	84.5805	70.8047	73.5986
Ndufa10	9964.57	9177.93	9576.65	9133.33	8500.09	8322.5
Cops9	1561.38	1180.83	1290.15	1488.98	1215.13	1361.37
Mterf4	1509.46	1396.43	1555.77	1444.9	1303.54	1197.68
Pask	4850.35	4833.02	4636.03	4569.89	4635.38	4024.52
Hdlbp	32761.6	32879.7	29981.2	31390.2	31542	32406
Stk25	2086.59	2024.73	2227.3	2230.02	2305.86	2407.85
Thap4	8540.8	9445.99	9585.49	8959.05	9852.45	9847.31
Dtymk	8304.65	7365.52	7399.09	7226.03	6594.08	6012.83
Ppip5k2	10659.5	11514.1	9871.53	11415.2	10471.6	9988.97
Pign	10285.7	11316.8	9960.2	11698.4	11165	12289.2
Vps4b	10917.6	11799.9	11449.7	11370.7	11660.1	11112.7
Dsel	487.631	511.955	461.837	450.889	470.762	431.079
Tsn	4749.91	4717.92	4410.98	4321.59	4622.75	4395.94
Gli2	107200	97876.3	95970.5	93074.2	76828.5	61527.4
Inhbb	478.152	320.117	183.124	144.764	137.188	43.5254
Ralb	4019.59	4462.36	4454.3	3977.01	4712.59	4916.41
Epb41l5	11099.8	12647.6	11227.3	11334.8	11629.7	12483.4
Ptpn4	36802.6	40009.4	32731.7	38708.5	37120.7	36708.7
Tmem177	245.505	244.688	245.285	266.623	263.653	268.373
Tmem37	255.198	341.619	396.943	456.033	570.305	604.227
Dbi	2230.67	1895.2	2324.83	2383.06	2449.65	2556.79
Steap3	1140.78	1068.95	1240.07	1529.76	1706.97	1783.32
Insig2	1417.44	1646.33	1623.75	1470.41	1754.24	1834.91
Ddx18	5408.96	5101.71	5057.76	4811.92	4723.65	4051.51
Actr3	16162	16894.2	15650.1	16901.8	16826.1	16674.6
Zranb3	20384.7	21071.5	19396	18653.8	18354.2	18896.9
Mcm6	5401.48	4783.21	4803.74	4947.19	4583.8	4378.6
Cd55	2552.2	2758.38	2171.03	1718.5	1376.22	1451.63
Pfkfb2	169.689	137.229	141.719	120.474	137.43	154.544
Mapkapk2	2870.83	3008.75	3346.52	3734.61	4205.49	4251.59
Dyrk3	4251.93	4124.31	4137.78	4222.56	4576.07	4217.44
Srgap2	59957.5	67307.3	61433.3	68575.9	68139.9	70828.3
Cdk18	1534.78	1555.88	1401.62	1345.51	1260.74	1213.22
Mdm4	34034.7	36162.4	33815.3	30716.8	32012.1	32969.1
Sox13	6789.63	7054.25	7176.47	6999.35	6640.55	5018.75
Atp2b4	8610.6	8612.33	10047.3	12702.7	12385.9	11206.1
Btg2	1023.04	1209.54	981.221	971.921	1115.36	1267.38
Ppfia4	2443.14	2437.12	2543.48	2442.93	2419.12	2316.17
Tmem183a	6780.7	6687.07	7099.94	6785.33	7088.34	6877.87
Ppp1r12b	17411.9	17940.7	17073.7	16929	17681.5	19202.3
Elf3	1273.68	1491.29	1509.3	1451.59	1609.63	1830.09
Rnpep	1335.91	1422.21	1414.2	1387.56	1422.17	1509.34
Timm17a	8873.67	8424.31	8839.38	8331.2	8473.63	7846.26
Ipo9	12667.7	13054.9	12776.7	12996.4	13180.6	13550.2
Nav1	19579.6	20544.2	21544.4	20968.4	21939.8	23945.9
5730559C18Rik	1179.63	1309.91	1263.95	1181.38	1245.38	1129.75
Camsap2	13258.8	14284.3	13270.3	14248.1	14215	14728.5
Nr5a2	106015	103617	87865	78706.2	74483.3	66464.5
Nek7	16369.2	17581.5	16155	15875.7	15813.6	16196.5
2310009B15Rik	308.012	221.093	252.265	246.738	268.291	228.215
Cdc73	59804.3	63558	54922.5	62900	55082	53509.3
Trove2	3066.06	3495.38	3237.91	3332.72	3081.99	2958.38
BC003331	3444.2	3628.25	3287.66	3478.31	3460.82	3420.07
Swt1	11905.9	13164	12247.1	13114.2	12437.1	12805.3
Rnf2	13945.1	14744	13377.7	12535.9	12636.8	12574.5
1700025G04Rik	13138.1	14329.8	13164.5	12874.5	14293.1	15647.9
Tsen15	2581.65	2506.49	2597.2	2544.68	2745.15	2839.26
Smg7	65573.3	67874.3	60517.8	69865.6	61802.9	60895.5
Lamc2	3703.16	3506.01	3571.77	3830.27	4093.35	4245.91
Lamc1	66626.7	61993.2	55328.3	56107.3	52199.3	50595.1
Dhx9	109583	111400	101904	113333	106502	101135
Ier5	115.49	115.575	178.25	181.476	257.178	313.281
Xpr1	15300	17072.4	15959.9	17191.4	17436.1	18145.9
Cep350	14811.4	16223.2	16109.1	17304.7	18113.7	18961.3
Tor1aip1	4296.36	4191.3	4211.09	4431.65	4487.3	4224.35
Soat1	1706.77	1912.84	2523.58	3474.91	5042.88	8186.25
Fam20b	3724.49	3984.65	4099.36	4072.88	4344	4433.17
Ralgps2	22972.1	26757.8	25909.6	30509	29237.3	27552.2
Rasal2	29902.8	33516.5	27052	32419.9	30315.7	31815.7
Cacybp	11392.8	10892.1	9889.53	10899.8	8668.8	8178.04
Zbtb37	4879.54	5003.53	4596.34	4778.44	4679.47	4299.97
Dars2	4767.64	4883.48	4805.74	4428.13	4449.46	4137.99
Klhl20	5426.15	5807.39	5738.94	5725.78	5610.95	5559.71
Prdx6	5365.74	4890.8	6254.23	5911.92	6430.61	7292.91
Suco	15215.2	16991	15134.8	18583.1	17061.5	17513.9
Mettl13	1707.34	1705.18	1640.44	1520.95	1748.28	1548.81
Prrc2c	87946.5	91146.1	83521.1	97336.3	81501.9	85809.6
Gorab	5194.78	5530.7	5615.82	5651.05	5578.98	5034.27
BC055324	10144	10925.2	9937.62	10143.6	9387.54	8919.87
Blzf1	3527.68	3614.24	3570.82	3524.92	3539.77	3522.96
Atp1b1	17055.4	16538.5	17634.4	18885.3	20866.7	17912.4
Tiprl	5289.06	5284.49	5448.95	5192.57	5239.31	5336.96
Dcaf6	7585.56	8432.19	7824.53	8736.89	9305.06	11041.6
Mpzl1	13714	14308.5	17079.8	19262.6	20526.8	23263.2
Pou2f1	45702.6	50240.5	37566	39919.4	38072.6	38165.1
Dusp27	6399.58	5483.66	3890.21	2513.32	1894.1	1418.55
Uck2	50354.8	49769.9	50233.7	52053.2	54755.6	57541.2
Pbx1	11374.9	11531.5	13949.4	15972.8	18758.5	22498.6
Nuf2	6031	6122.96	5992.45	5760.89	5702.1	5305.11
Hsd17b7	1344.76	1295.97	1387.11	1343.72	1462.81	1439.55
Uap1	2047.14	2220.39	2289.06	2202.64	2422.05	2588.33
Uhmk1	3495.51	3671.68	3887.41	3637.91	4116.62	3951.11
Atf6	23940.3	24315.1	21042.4	22366.8	21335.8	21490.2
Dusp12	3086.38	3273.32	2935.58	2938.84	2934.75	2728.49
Sdhc	5664.14	5396.18	5933.38	5923.57	6046.22	6147.16
Tomm40l	915.456	807.869	862.332	1016.12	1028.76	867.817
Ndufs2	4885.69	4566.82	5067.16	4732.44	4476.1	4493.18
Ppox	548.372	581.249	574.46	651.184	561.888	631.829
Usp21	2178.8	1870.1	2127.34	2299.68	1921.99	1962.92
Ufc1	1750.53	1655.93	1542.44	1663.61	1647.1	1767.8
Nit1	992.421	901.437	929.914	1107.77	953.078	966.828
Vangl2	3840.1	4095.62	4265.53	4363.97	4517.4	5009.79
Ncstn	3391.56	3543.5	3910.68	3899.55	4055.68	4058.71
Pea15a	428.716	486.881	631.63	718.421	752.517	789.801
Fh1	4817.99	4836.66	4908.15	4639.32	4944.17	4884.46
Cep170	10523.3	12413.3	10504.3	13072.4	11702.9	12640.1
Adss	15579.5	16917.2	14671	16337.8	15045.1	14417
Hnrnpu	80576.5	83729	82645	89434.7	73141.6	76985.3
Smyd3	96307.7	94684.8	96310.4	99906.2	96373.8	111839
Tfb2m	3860.29	4053.32	3951.22	3494.45	3737.7	3323.25
Ahctf1	40069.6	41074	37450.8	40121.4	38292.3	35256.2
H3f3a	16064.4	15892.9	17715.1	16338.7	15905.5	14645.7
Nvl	19329	20162.3	18283.5	18497.1	18685.9	18629.6
Wdr26	12751.2	14058.1	14326.7	14173.5	14722.6	15717.5
Lbr	10793.7	11349.8	11404.1	11315.3	11675.1	12032
Enah	72899.7	71316.7	56283.6	56962.3	56541.2	57310.4
Degs1	3034.22	2887.13	3232.92	2580.77	2272.63	2139.35
Fbxo28	5936.18	6304.06	6461.59	6074.58	6707.74	6771.5
Disp1	14749.7	15080.6	15109.3	16769.4	17436.3	18766.9
Brox	5365.81	5480.55	5776.89	5835.18	6154.4	6022.55
Mia3	4278.37	4187.77	4291.34	4413.87	4927.85	5421.18
2002-03-01	3751.28	3842.41	4192.09	4086.63	4565.91	4715.52
C130074G19Rik	2989.81	2280.4	3060.92	4000.4	3758.77	4732.65
Iars2	5859.8	5738.04	5947.16	6101.74	6072.14	6364.83
Lyplal1	1497.17	1370.18	1283.38	1257.18	1151.66	1116.92
Rrp15	8196.31	7785.67	7949.75	7985.03	6912.59	7002.19
Kctd3	6424.78	6215.7	5895.64	5619.53	5927.46	5668.33
Cenpf	15492.8	16591.7	15730.3	19205.2	16722.8	17191.5
Smyd2	6526.15	6237.9	6382.59	6967.16	7841.28	7982.66
Rps6kc1	12447.2	11688.8	11838	12093.2	10396.4	11300.8
Mfsd7b	2114.74	2106.33	2261.8	2135.94	2352.42	2519.46
Ppp2r5a	8971.12	9706.28	9544.71	10124.8	10274.3	10220.8
Dtl	32400.3	32107	30031.8	31614.3	30567.5	25518.8
Rcor3	2420.05	2824.27	3121.99	3061.47	3622.57	4105.09
Syt14	10596.1	11467.7	9893.35	10432.4	10653.1	11101.2
Diexf	6113.43	5871.01	5812.38	5652.96	6077.76	5827.63
G0s2	23.992	26.6548	28.0242	28.0052	35.9561	41.6144
Cr1l	3249.84	3264.79	2650.76	3085.61	2652.07	2593.58
Mthfd1l	40713.1	39553.7	36005.9	39193.6	40159.8	35943.2
Armt1	3280.18	3352.07	3534.8	3302.65	3681.09	3480.8
Lrp11	5886.28	6779.76	6801.79	6288.34	5749.59	5676.51
Lats1	4437.65	4466.26	4514.58	4544.51	5051.03	5048
Katna1	11219	11163.5	11389.8	11068.1	11173	10492
Ppil4	7692.51	7781.95	7395.15	7621.34	7203.28	7208.33
Shprh	16246.1	17942.8	15817.3	16689.7	16198.6	15672.9
Fbxo30	11978.6	13801.6	11929	11812.1	11646.5	10520.5
Sf3b5	1290.35	1017.43	1019.39	1103.08	974.843	993.39
Plagl1	1621.71	1491.86	1718.53	1931.58	1524.63	1623.27
Fuca2	731.234	837.728	996.362	966.649	1106.48	1303.47
Adat2	1672.19	1494.11	1305.66	1120.85	1248.6	1202.22
Cited2	1152.91	983.883	921.39	1141.05	1030.52	1012.91
Reps1	19874.9	20309.6	19466.8	23553.3	22800.8	25334.8
Nhsl1	20967.4	21190.4	21411.4	22905.5	26599.9	30411
Map3k5	11478.3	12147.4	12376.3	13018.8	12881.3	13923.1
Map7	28148.8	30269.6	33538.1	39639.6	43998.4	46456.1
Bclaf1	47733.6	49235.8	43719	53208.5	45541.5	45887.5
Hbs1l	15182.8	15679	15170.4	14361.8	15112.8	15509.9
Slc18b1	4201.85	4093.71	3846.02	3453.93	3025.87	2843.73
Stx7	5496.85	6004.52	6250.6	6965.24	7864.31	9025.69
Ctgf	1030.43	785.35	666.917	443.251	367.532	383.414
Med23	11640.9	11359	11064.1	10362	10397.8	9858.74
Epb41l2	36089.1	36194.6	35220.9	43445.3	46036.8	50867.5
Ptprk	53010.9	55207.8	41047.9	44731.9	39855.6	42189.3
Echdc1	1885.81	2016.34	1818.88	2130.51	2098.95	2198.23
Hddc2	1595.95	1542.82	1378.81	1354.61	1436.76	1353.72
Tspyl1	897.759	952.593	1172.8	932.448	899.66	897.436
Hdac2	11749.2	11234.8	9429.16	8830.99	8344.12	8221.71
Tube1	2732.6	2737.91	2679.14	2574.74	2731.54	2583.24
Fyn	8519.87	9199.59	8461.46	8406.26	8806.53	9120.11
Traf3ip2	7407.85	7692.61	8001.45	6711.04	6561.24	6269.78
Rev3l	39626.2	45120.4	38362.5	42023.9	39189.7	39343.6
Cdk19	36357.6	38373.9	32805.6	30953.1	30933	32042.9
Wasf1	5884.51	6444.83	5551.62	6285.94	6260.34	5816.17
Zbtb24	1972.84	1909.3	1932.05	1942.78	1877.7	1778.9
Mical1	955.133	897.135	861.941	808.195	774.983	729.266
Cd164	8851.84	9035.53	10149.9	10281.9	10139	11301.2
Sesn1	15754.6	16341.1	15002.6	16288.9	16853.5	17430.4
Snx3	18127.3	19838.4	20387.7	19625.2	21863.1	22070.8
Ostm1	2025.59	2120.73	2003.26	1924.18	2008.31	2202.14
Sec63	13051.2	13754.8	12939.4	14266.2	14090.2	15570.3
Pdss2	39444.7	40244.1	37099.4	38520.9	38377.7	41522.7
Bend3	5864.21	5688.3	5998.15	6262.39	6586.06	6679.84
Cd24a	947.647	947.613	1261.33	1220.06	1089.41	1586.54
Rtn4ip1	5586.39	5443.21	5682.76	5329.79	5843.04	5790.44
Atg5	18921.5	19189.2	17127.1	17321.4	18327.9	18014.7
Prep	21266.6	19558.3	16284.9	15562.8	17108.8	17442.2
Hace1	13459.9	14133.2	12860.1	13375.7	14128.7	15181.8
Ascc3	35046.3	38731.1	31723.8	38807.9	34801.7	35040.9
Dcbld1	19649.2	17318.1	13997.8	15801.9	15574.4	14342.9
Nus1	7515.83	7893.18	7664.24	7471.62	7658.37	7152.63
Asf1a	6500.61	7086.66	7361.01	7376.05	8150.56	7722.55
Gja1	3620.69	3614.7	3229.34	4224.88	4563.23	4205.22
Hsf2	6997.11	7431.71	7059.96	7170.06	7172.49	6371.79
Gcc2	8622	9060.58	8350.82	9946.63	8351.28	8271.65
Lims1	25930.9	27140.4	24474.4	27091	25944.3	26422.2
Ranbp2	21234.7	22997.2	20284.1	23865	21991.7	22108.7
Sowahc	393.578	384.398	377.871	427.372	406.969	413.645
P4ha1	3602.29	3923.76	4357.21	3973.88	4906.29	6359.28
Micu1	16488.7	17366.5	18403.5	18043.7	20507.8	21680.4
Dnajb12	3953.87	3766.01	3752.91	3805.15	4056.67	4122.84
Ascc1	6175.13	6209.15	5985.87	5855.75	6312.62	6625.85
Psap	9188.74	8875.82	8900.15	9221.36	8766.42	9257.65
Nodal	2413.44	2390.75	2390.25	1669.6	1842.71	2147.36
Lrrc20	6605.13	6603.05	6976.04	7199.25	7852.77	8399.29
Ppa1	8586.4	8235.85	7810.18	7564.59	7647.86	6841.22
Sar1a	3878.06	3906.54	3977.5	4274.49	4040.22	3909.85
Tysnd1	868.239	762.217	802.832	765.111	837.691	736.128
4930507D05Rik	11.1685	12.051	11.6017	13.6561	20.6371	11.812
Slc25a16	2227.29	2346.43	2439.35	2378.63	2484.84	2491.65
Dna2	4862	4732.42	4842.92	5099.53	4885.21	4984.77
Rufy2	10107.9	10532.4	11221.6	11079	11557.9	11282.6
Herc4	51889.3	53591.3	45840.6	44892	42372.3	40697.8
Jmjd1c	116028	108738	89304.3	94525	91199.2	92412.7
Rtkn2	6072.94	6164.38	5754.15	5497.2	5460.2	4798.7
Ccdc6	27123.8	27020.5	25408.6	25104.8	26475.2	27164.9
Slc16a9	3305.58	3481.59	3964.77	4381	4048.94	4137.84
Fam13c	8274.77	8882.59	8843.15	10225.1	11495.6	12954.7
Ipmk	7566.55	7355.98	6532.48	6494.81	7429.3	7267.42
Zwint	10838.1	11171.4	11963.7	12079.4	12018.1	12759.9
Bcr	13084.6	13638.3	13126.5	13860.9	14852.2	16572.8
Specc1l	24177.5	24430.4	23409.8	23911.7	23920.1	23641.5
Snrpd3	20396.1	19942.4	18320.9	21811.1	19303.4	20850.4
Chchd10	16154.3	13608.9	15904.8	15703.7	14360.5	15450.5
Zfp280b	8296.35	7789.09	7448.76	7075.88	7375.09	6487.56
Mcm3ap	9142.23	9003.34	8708.76	8363.15	8304.58	8368.74
Lss	3234.5	3306.11	3674.82	3664.46	3976.35	4011.53
Slc19a1	1444.52	1437.23	1429.36	1299.54	1377.84	1218.25
Pofut2	1357.63	1271.26	1507.45	1724.05	1749.6	1764.32
Pttg1ip	3027.28	2918.18	2819.49	2331.01	2330.07	2301
Sumo3	1273.64	862.753	1113.04	1292.04	775.394	756.326
Dnmt3l	1873.74	1568.36	1165.66	1061.58	801.875	765.876
Cstb	2438.73	1808.89	2321.19	2495.15	1868.62	2193.44
Ilvbl	628.532	527.093	550.788	529.702	568.481	552.395
Tpgs1	1564.82	1513.49	1495.32	1401.89	1423.06	1521.63
Gzmm	168.248	146.223	163.947	124.796	169.459	225.204
Bsg	9888.01	8692.11	8622.13	9568.12	8552.3	10129.8
Fstl3	68.666	57.7655	86.9834	90.3498	92.0229	103.072
Palm	1712.17	2151.6	2235.77	1768.2	1778.86	1774.98
Ptbp1	23718.8	22731.1	22180.6	21848.9	20067.3	20581.5
Arid3a	1438.08	1588.72	1505.53	1374.14	1550.09	1644.15
Wdr18	3091.36	2810.94	2560.57	2666.64	2740.74	2719.88
Cnn2	467.692	339.223	348.104	352.378	264.023	265.019
Abca7	880.275	842.173	883.094	825.147	903.1	913.512
Gpx4	4051.29	3234.05	4015.47	3620.88	3630.24	4321.18
Stk11	3671.84	3521.94	3418.38	3460.68	3610.08	3536.53
Atp5d	8537.07	6664.34	7821.58	8430.68	6780.87	7568.13
Midn	7534.55	8082.94	7666.47	7892.54	6910.23	6658.35
Cirbp	1176.25	1098.81	1155.18	1092.99	1091.83	1108.05
1600002K03Rik	75.7478	48.2508	75.6268	66.646	57.2733	52.5283
Efna2	152.678	165.39	151.222	116.614	101.424	116.025
Mum1	4340.42	4119.83	4266.66	3956.39	3712.88	3377.55
Ndufs7	1123.38	1013.11	1106.94	1121.39	1007.86	1091.31
Dazap1	12314.8	12129.1	11764.5	11995.6	11613.9	11666.4
Rps15	23072.2	18407.6	20532	23069.8	20146.3	24361.2
Reep6	1038.86	830.098	903.673	944.284	700.084	685.867
Csnk1g2	6188.16	5756.34	6188.71	6534.86	6139.67	5869.26
Dot1l	9590.92	9421.28	9846.07	9832.39	9792.97	9902.2
Sf3a2	6522.57	5894.53	5861.09	6071.97	5554.67	5677.27
Oaz1	2315.31	2111.13	2364.76	2311.11	2221.77	2408.83
Gadd45b	680.996	695.26	697.274	725.421	823.272	1007.27
Thop1	4003.52	3528.4	3626.91	3616.01	3180.98	3016.8
Map2k2	9162.13	8157.14	8180.59	8133.72	7738.13	8159.97
Zbtb7a	4233.33	4414.78	3667.44	2816.57	2879.44	2570.66
Eef2	37177	36266.5	37930.7	38332.1	34528.1	42474.9
Dapk3	1549.37	1470.84	1415.98	1455.09	1469.85	1241.89
Apba3	546.839	477.301	507.085	502.492	509.204	483.405
Pip5k1c	4438.37	4450.69	4674.74	4347.03	3792.82	3705.53
Cactin	2607.04	2438.74	2410.98	2576.47	2250.14	2170.22
Mfsd12	1162.73	1328.44	1483.64	1519.37	1431.87	1294.1
Dohh	266.491	252.247	265.958	225.025	265.013	255.306
Aes	4661.07	4006.58	4131.68	4268.16	3376.09	3288.53
Ankrd24	1179.12	1127.62	1236.03	1175.05	1104.53	1131.81
Zfp873	2297.51	2442.23	2422.15	2156.95	2336.95	2289.34
Gm3055	4236.88	4599.32	4103.92	4249.5	4202.43	4032.99
AU041133	6494.79	6864.04	6176.72	6524.53	6220.52	6598.65
Gm4924	2819.08	3272.58	2983.68	3011.55	3134.57	2948.46
Tdg	4574.41	4878.8	5277.98	5156.32	5981.83	6055.57
Hcfc2	3568.4	3838.72	3791.55	3731.48	4191.12	4493.34
Txnrd1	25620.3	28131.1	35690.3	39819.7	43947.5	52636
D10Wsu102e	35148.8	34744.3	35618.4	36493.1	34837.9	40425.2
Washc4	17698	19542.5	18662.8	18424.3	18781.2	18878.5
Polr3b	24317.9	23666.3	21964.1	21734.4	21735.5	20173.7
Ric8b	18158.2	18280.9	15869.8	16362.7	17063.6	16487.8
Tmem263	3334.4	3615.65	3523.82	3600.33	3944.06	3544.84
Btbd11	13879.7	13037.8	12004.3	13479.9	13914.6	13648.2
Pwp1	6144.69	5996.63	5728.5	5893.47	5831.14	5740.99
Ascl4	38.6957	30.1468	30.8846	28.3617	36.3886	20.1294
Fbxo7	4923.56	4913.47	4733.3	4636.02	5111.13	5226.08
AC152453.1	113.318	117.618	176.439	98.2396	132.495	134.201
Nup37	7178.35	7253.32	6688.85	6842.98	6911.95	6396.54
Washc3	3256.52	3377.76	3143.61	3227.9	3358.8	3333.83
Gnptab	10296.3	10335.5	9952.02	9988.92	10061.5	9678.19
Sycp3	769.324	793.49	823.597	1083.82	1067.37	1266.32
Arl1	2543.39	2479.82	2569	2602.19	2584.46	2485.33
Uhrf1bp1l	13139.2	14029.5	13905.9	14170.9	14107.4	14561.8
Cdk17	22674.9	24985.2	25563.8	31024	33268.1	36900.1
Lta4h	6867.46	7008.29	7181.09	7393.11	7649.76	7491.52
Ccdc38	1387.09	1351.62	1683.59	1673.94	1732.62	1316.01
Nr2c1	2566.17	2741.49	2670.57	2794.89	2906.86	2646.54
Ndufa12	8189.21	7393.6	7797.94	8556.35	7797.73	7915.15
Cep83	16811.1	18612.4	17282.5	19410.5	19246.2	20143.6
Ube2n	21918.5	23313.5	21790.8	21953.2	22853.6	21740.9
Btg1	7825.89	8875.48	10225.4	10473.9	12885.6	13524.1
Atp2b1	41540.8	44465.2	44105.7	51252.3	50322	52520.4
Poc1b	6257.73	6443.51	6115.86	6205.95	6624.18	7001.8
Dusp6	1237.73	1038.27	1035.62	990.284	987.923	746.074
Cep290	5290.46	5752.1	4888.58	5985.82	5208.55	5006.13
Ccdc59	5098.08	5062.8	4910.5	5027.55	5030.35	4673.86
Ppp1r12a	56364.7	56674.9	46096.8	53264.3	48092.8	48835.9
Pawr	30906.7	30298.6	26531.4	28643.9	31723.1	33181.3
E2f7	6922.89	7233.79	6531.38	6219.82	6103.41	5780.36
Csrp2	6725.02	6936.2	6551.56	5256.76	4496.17	3738.43
Osbpl8	14150.9	15009.5	12900.8	13872.9	13847.6	14127.2
Bbs10	232.467	280.91	253.155	255.484	258.749	268.302
Nap1l1	65324.7	62191.1	60903.9	63134.2	56294.4	54362.9
Phlda1	240.426	164.751	205.456	357.982	410.602	872.872
Krr1	6337.09	6466.92	6050.44	6187.81	6367.92	5877.36
Zfc3h1	23130.5	24980.9	23942.8	26055.5	25135	26819.2
Mdm1	2234.69	2282.15	2367.94	2380.07	2136.89	2136.01
Tmbim4	3815.57	3815.79	4126.85	3819.6	3871.9	3739.31
Llph	3153.76	2691.87	2694.02	2690.82	2344.36	2188.75
Gns	4069.9	4446.35	4983.54	5044.39	5733.99	6226.15
BC048403	1376.5	1358.78	1387.1	1268.16	1277.75	1282.79
Lrig3	4659.37	4617.09	4189.62	4176.1	4454.98	4721.65
Ctdsp2	5286.25	5872.58	6046.89	5408.59	5962.09	5934.21
Avil	102.588	69.3867	124.852	100.042	130.554	185.787
Mettl1	1097.54	1113.26	1041.16	891.714	974.687	991.969
Cdk4	7638.65	6577.09	7381.67	7140.44	6721.75	6733.42
Dctn2	5167.41	5027.03	4647.24	4802.74	4672.91	4736.94
Ddit3	1125.15	1283.01	1307.49	1134.15	1209.19	1216.64
Arhgap9	527.159	523.872	611.055	883.147	829.21	729.335
R3hdm2	23728.3	23211.4	22769	24025.4	23903.3	23712.7
Stat6	1290.46	1161.86	1372.52	1334.03	1302.48	1385.59
Nemp1	1952.25	2208.44	2146.63	1839.26	2098.62	2137.02
Zbtb39	2123.65	2052.99	2165.55	1932.41	2190.57	2091
Prim1	4798.89	4456.48	4435.36	4371.66	3962.79	3881.34
Naca	36863.5	34490.4	34072.6	33332.7	30098.2	31416.1
Ptges3	18904.8	18750.2	18009.8	17401.9	18297.7	17583.5
Atp5b	34426.2	32029.1	33844.2	33599.6	31745.6	32591.5
Baz2a	23783.8	24608.2	23738.5	23518	21278.2	21558.6
Gls2	1163.19	1102.4	1157.34	955.551	1061.67	930.508
Timeless	7298.19	6643.44	6317.12	6915.97	6613.49	6771.84
Stat2	3208.72	3328.65	3369.06	3349.33	3300.22	3372.39
Pan2	2434.52	2388.42	2528.1	2590.02	2377.34	2738.49
Cnpy2	1638.82	1467.97	1564.07	1691.17	1404.03	1478.21
Cs	20060.9	20512.6	20381.5	19495.7	19788.9	19083.8
Ankrd52	3244.19	3507.23	3472.58	3697.98	3755.85	3997.83
Rnf41	6571.34	6915.26	6581.27	6317.04	6839.66	6753.7
Smarcc2	4487.03	4511.16	4815.43	4962.08	4970.32	5368.5
Pym1	9259.36	9263.5	8820.49	7841.6	8391.06	7961.18
Dnajc14	3154.08	3260.75	3043.38	2900.44	2964.34	3221.38
Cd63	5613.6	5174.77	5880.01	6392.07	6268.3	7804.19
Zbtb2	3063.09	3426.8	3066.09	2979.5	3208.92	3349.43
Rmnd1	7111.65	6898.24	7477.58	7055.83	6954.82	7173.52
Fbxo5	8180.13	7850.29	7448.28	7100.23	6695	5240.56
Mtrf1l	2900.88	2947.27	2920.82	2560.21	2783.35	2663.86
Cnksr3	8286.63	8856.85	8734.98	8908.85	9150.85	9468.74
Ulbp1	2331.73	2545.92	2648.13	2347.29	2220.02	2160.17
Pcmt1	6829.42	6909.94	6998.37	6661.34	6888.73	6793.36
Ginm1	2404.02	2596.51	2534.67	2781.94	2874.28	2938.52
Tab2	19967	21241.3	20286.1	23794.7	21837.2	22962
Sash1	45404.7	45337.6	40347	35371.1	38025.1	41410
Stxbp5	6891.33	7603.21	7285.61	8749.1	9564.4	10989.2
Utrn	61216.5	64907.7	59080	64744.7	67100.5	78076.5
Pex3	4604.41	4601.62	4064.15	4330.74	3999.62	4020.35
Vta1	9087.07	9707.66	8556.9	8659.98	7867.4	7596.83
Heca	2616.45	2973.48	2999.89	3153.33	3266.99	3703.13
Abracl	844.742	789.822	786.669	843.76	891.987	891.845
Pex7	3566.89	3785.53	3975.98	3787.84	3698.57	3863.58
E030030I06Rik	383.76	408.508	404.59	333.712	362.187	341.229
Tbpl1	6970.11	7341.03	6952.44	6998.43	7618.19	7191.44
Rps12	111423	81948.8	110318	110513	80918.9	89287.8
Akap7	10922.3	10982.5	11057.6	12765.3	12998.2	13734.5
L3mbtl3	6247.14	6722.77	6005.76	5389.36	6493.94	7360.98
Rnf146	5115.81	6001.77	5472.74	5982.54	5737.87	5548.44
Cenpw	1105.19	1149.12	1063.4	1012.77	1019.56	920.602
Trmt11	22823.8	23840.2	20813.7	20709.4	20547	19096.2
Tpd52l1	13325.9	13094.3	10652.3	10116.4	8656.9	8266.49
Zufsp	6889.32	7463.1	6345.84	6661.03	6084.79	5641.46
Rwdd1	7084.29	6957.05	7179.66	7235.1	6719.02	6372.51
Fam26e	660.056	682.916	655.513	570.821	533.492	408.853
Dse	20786.1	21854.4	18814.2	20392.3	19139.3	18486.3
Nt5dc1	7527.98	8103.02	7512.07	8230.33	8214.1	9055.1
Rpf2	3600.87	2936.27	3110.29	3554.83	3036.7	3011.42
Amd1	9634.25	10201.7	8861.19	8842	9832.79	9409.93
Cdc40	10085.6	10718.1	10597.4	10976.7	10405.9	10350.5
Fig4	17442	16492.1	15003.7	14134.6	13903.5	13770.1
Smpd2	373.908	370.257	372.072	425.528	382.806	389.192
Cep57l1	14335.7	14194.4	13857.5	13958.9	13850.1	13205.2
Foxo3	25498.9	28322.8	29741.7	30857.3	37041	43280.8
Afg1l	18448.5	20719.4	22164.1	20930.9	21147.6	22162.5
1700021F05Rik	3252.6	3114.7	3273.96	3232.7	3008.39	3134.61
Qrsl1	3183.24	3309.87	3321.43	3273.73	3795.45	3498.06
Lin28b	4489.57	4591.09	3788.19	4848.78	4485.1	4405.35
Gopc	6568.51	6908.53	6790.61	7807.5	7080.14	7968.17
Mcm9	12803.1	13160	11527.7	12848.8	12380.8	12161.9
Serinc1	6500.17	6614.07	6335.71	6839.35	6673.05	6835.14
2010-09-01	5645.83	6131.43	5626.61	6521.4	6693.98	6625.8
Ddit4	440.323	481.351	602.777	632.808	747.685	1014.09
Anapc16	2430.63	2502.72	2435.62	2254.8	2705.06	2759.26
Unc5b	12994.8	13092.1	12809.2	14334.7	15923	16371.2
Sgpl1	11438.8	13095.5	13260.9	13883.1	15313.2	15620.2
Pald1	11176.5	10614.4	8660.17	7308.79	7904	7678.9
Eif4ebp2	16090.7	16370.3	17587.6	15916.6	15571.7	16117.8
H2afy2	5917.13	6253.9	7202.68	8026.48	8987.53	9942.88
Hk1	14872.8	16881.9	20322.7	20919.7	23117.4	24444.3
Vps26a	11609.9	13014.5	12746.3	12191.6	12732.6	12113.7
Kif1bp	2492.61	2614.18	2528.85	2426.47	2545.07	2556.73
Ddx21	31277.6	26314.6	26901.9	28174.4	22436.2	21808.2
Ddx50	10241.9	10811.6	10091.3	10443.8	10799.8	11270
Ccar1	37059.2	36711.6	38085.6	41185	38100.2	40306.5
Hnrnph3	9860.3	9217.89	11055.9	12095.3	10291.1	11279
Mypn	6766.15	6547.65	6446.78	6244.99	5859.98	5181.68
Sirt1	10950.7	11046.6	9218.65	7913.08	7997.67	7195.18
Gm7075	4.09813	3.01275	0	3.54522	2.4676	2.55366
Reep3	15388.8	15043.6	14073.3	14323.7	16040.8	18101.4
Nrbf2	2126.32	2197.4	2306.13	2127.51	2372.03	2273.04
Ado	668.072	618.117	628.41	577.722	689.534	636.009
Cdk1	20902.6	20255.6	19863	18891.7	18989.1	16479.1
Phyhipl	1863.18	2091.84	1924.11	2376.03	2012.21	1774.72
Tfam	3693.88	3864.45	3767.8	3636.3	3749.5	3641.35
Ube2d1	4374.59	4231.68	4128.07	4083.01	4021.14	4133.48
Cisd1	2295.44	2147.42	1993.81	2085.41	2232.83	2125.67
Gucd1	886.839	913.623	1006.23	961.42	1113.31	1189.15
Susd2	556.331	556.306	491.789	435.995	329.382	367.366
Cabin1	25429.6	23622.4	23568.6	24152.8	24261.9	22932.7
Gm20441	199.828	165.34	181.438	195.448	165.439	164.617
Mif	7868.57	6777.33	7347.09	7451.07	6735.85	8129.48
Smarcb1	6365.79	6124.55	6124.23	5785.63	5766.96	5826.73
Mmp11	876.581	864.133	961.965	933.77	946.717	807.104
Gm867	575.145	544.187	618.1	661.613	605.008	549.815
Pcnt	31492.7	29644.6	27579.4	26397.9	23311.6	22158.7
Ybey	380.473	411.499	369.436	358.547	376.524	316.164
Pcbp3	10449.6	10526.1	9626.65	9908.5	10182.6	10938.3
Col18a1	15834.3	17501	20186.9	26385.9	26872.9	31077.1
Fam207a	4370.8	4247.06	4103.42	3767.8	4076.16	3569.2
Pfkl	1959.95	1899.45	2032.38	1897.86	1988.28	2440
Trappc10	4848.21	5012.23	5336.25	5184.05	5609.99	5683.44
Agpat3	6287.96	6323.93	7530.86	7886.4	8024.74	8286.17
Rrp1	5262.67	4751.11	5376.07	5331.1	4763.61	5091.49
Pdxk	7468.18	7936.71	10438.4	9740.11	8390.65	6785.2
Syde1	447.9	421.611	336.377	412.04	390.298	354.412
2610008E11Rik	4849.09	5385.42	5068.14	5614.83	5656.37	6360.4
Mier2	1692.59	1744.46	1675.21	1532.45	1640.62	1597.2
Polrmt	1156.55	1141.32	1167.42	1172.87	1179.58	1196.24
Rnf126	3798.53	3525.37	3697.2	3421.66	3287.43	3216.68
Med16	1211.36	1246.16	1209.53	1026.01	1196.09	1179.35
R3hdm4	386.439	325.203	369.995	345.628	309.969	405.285
Tmem259	2333.99	2329.67	2308.36	2060.86	2049.15	2082.99
Polr2e	8691.54	6947.77	7124.1	8526.47	6849.92	6685.39
Sbno2	5957.67	5907.2	6130.56	5454.15	5808.16	5895.4
Cbarp	902.578	995.892	783.022	720.81	652.88	617.864
2310011J03Rik	334.48	315.504	321.566	283.216	307.822	274.822
Mex3d	756.419	713.961	779.08	691.458	812.815	807.361
Mbd3	2744.32	2332.59	2258.59	2373.62	2098.51	2057.63
Uqcr11	1347.13	1101.96	1147.2	1205.45	1065.01	1169.35
Tcf3	5865.17	5485.89	5436.76	5255.4	5207.11	5035.19
Klf16	2656.46	2893.33	2510.49	2211.2	2489.51	2160.35
Abhd17a	1011.91	1049.39	1167.75	1013.95	1056.13	1054.72
Btbd2	1767.27	1762.01	1862.01	1719.06	1570.3	1836.75
Mknk2	1216.92	1256.7	1345.66	1259.36	1345.74	1348.14
Mob3a	1517.52	1584.22	1695.18	1717.67	1697.68	1781.69
Ap3d1	13122.1	12945.6	13656.4	13310.2	13566	14305.9
Plekhj1	886.871	793.873	768.512	830.033	880.568	901.187
Lsm7	3019.38	2250.3	2698.35	2838.63	2128.13	2014.94
Timm13	1534.52	1068.99	1230.99	1462.48	1092.73	1145.54
Lmnb2	4466.65	4150.97	4102.31	4352.69	3898.56	3866.72
Slc39a3	438.297	392.075	383.221	426.621	444.906	399.852
Sgta	5047.92	5056.92	5647.08	5167.43	5217.35	4961.93
Pias4	2708.08	2820.3	2884.94	2822.39	2892.73	2828.25
Mrpl54	1107.4	867.774	909.429	1046.9	972.375	950.392
Hmg20b	1897.95	1707.39	1872.57	1966.04	1633.76	1614.08
Fzr1	4383.19	4303.39	4070.76	3859.97	4164.63	3933.15
Celf5	941.803	1032.71	937.549	884.606	785.008	931.02
Ncln	1976.25	1960.72	1881.72	2041.46	1982.19	2039.02
Gna15	817.812	837.263	966.612	772.439	835.203	856.039
Gna11	2504.18	2523.52	2776.06	2582.52	2512.6	2323.32
Sirt6	1448.18	1339.06	1494.24	1393.95	1253.81	1269.76
Zfp938	2152.14	2314.77	2260.44	2146.9	2227.9	2214.41
1190007I07Rik	613.052	602.549	729.706	681.098	641.321	679.38
Nfyb	7249.99	7371.29	7977.83	8027.18	7524.26	7365.11
Appl2	3141.22	3167.97	3590.22	3504.48	3545.71	4041.36
Nuak1	3430.12	3405.25	3543.14	4062.33	4192.88	4395.37
Ckap4	5312.44	5221.68	5198.14	4469.2	3965.89	3663.96
Fhl4	249.186	233.692	216.912	235.576	302.663	240.197
Mterf2	2381.55	2418.02	2331.94	2465.33	2325.02	2178.83
Cry1	8022.58	8111.38	6490.08	6525.6	7054.77	5917.04
Prdm4	9825.68	9614.09	9380.93	8858.54	9124.37	8290.83
Rtcb	8372.12	8094.56	7916.61	7736.7	7639.97	7107.35
Hsp90b1	23180.8	20726.7	25271.2	24892.2	21179.3	23367.3
Parpbp	8268.3	8873.94	8200.34	8964.22	8836.3	8829.46
Chpt1	2713.15	3186.33	3609.4	4681.22	5117.52	5830.74
Spic	1731.76	1619.37	1274.21	753.956	626.747	547.034
Utp20	26678.1	26870.9	25785.1	25549.1	25235.6	25242.4
Gas2l3	8239.56	8457.56	8627.36	8838.5	9292.4	10138
Scyl2	6636.63	7093.24	7273.04	7480.41	7913.64	8252.17
Actr6	2736.61	2941.73	2762.53	2650.74	2867.17	2586.39
Apaf1	12959.5	14303.6	14160.3	13804.1	15218	17149.7
Slc25a3	13706.2	12458.8	13198.5	13561.3	12719.9	12166.2
Tmpo	24020.9	24530.6	23532.8	23396.5	25140.6	23591.8
Nedd1	3077.44	3418.88	3225.68	3511.99	3723.91	3992.5
Cfap54	2.04906	4.53011	9.13274	8.26498	5.7143	7.00458
Elk3	5982.41	6140.87	6781.87	6398.06	6291.76	5667.64
Snrpf	15033.3	11291	12786.5	16284.8	10770.8	11489.2
Metap2	16896	16105	16293.2	17512.9	15532.7	15993.3
Vezt	7578.12	8374.4	7845.59	8255.08	8806.4	9265.76
Cradd	15220.8	14451.8	13061.7	12044.1	11057.1	10793.6
Socs2	4982.05	5163.49	4046.83	2791.27	2452.73	2061.44
Mrpl42	9205.35	8689.38	8667.47	8634.49	8231.61	7684.66
Nudt4	18683.9	19673.7	24609.4	28920.5	34284.3	35205.8
Tmtc3	7454.42	8584.17	7587.82	9004.71	7816.98	8098.19
4930430F08Rik	928.091	956.291	1010.5	957.772	943.882	964.446
Mettl25	7700	7835.17	6849.22	7359.93	7111.22	7069.02
Zdhhc17	9907.2	9862.23	9541.82	9489.63	9801.91	9818.87
Atxn7l3b	736.379	720.08	661.945	700.879	692.853	668.883
Tbc1d15	13045.1	13441.7	12640.9	12594.3	12468.2	12196.7
Rab21	3320.35	3671.27	3927.94	3942.13	4353.35	4500.89
Tmem19	3873.43	4163.92	4671.4	4533.42	4677.72	5193.39
Thap2	750.035	846.304	901.754	868.119	898.744	980.925
Cnot2	44985.8	48627.2	41893.4	44399.6	39679.1	39875.2
Rab3ip	10065.8	10356.8	10418.4	11082.9	10695.1	10560.3
Cct2	22716.6	22869.4	21302.1	22834	22404	23209.5
Frs2	21220.5	22979.6	23595	25451.4	26721	31362.7
Yeats4	2710.3	2442.3	2448.43	2368.82	2389.24	2337.74
Cpsf6	27476.4	30136.4	28580.8	30777.6	29622.4	29829.1
Mdm2	16510.7	19365.2	19990.3	18653.8	20997	25111
Slc35e3	1122.21	1261.94	1221.15	1159.16	1276.72	1336.49
Nup107	13404.5	13343	13223.7	12421.1	12623.4	12037.3
Rap1b	21583.6	22302.6	20992.6	19916.1	20539.4	18914.4
Dyrk2	1111.83	1293.52	1425.04	1343.66	1587.39	1541.8
Cand1	29366.7	28552.4	25171.2	26214.4	25979	22985.9
Helb	8531.41	8605.3	7830.3	7195.67	6740.53	5832.78
Irak3	8798.55	7459.02	5185.07	4412.71	3231.12	2121.05
Hmga2	36899.3	33893.8	31168.1	34892.3	33864.1	34044.3
Lemd3	21901.4	23569.6	24409.5	27991.6	28398.9	30177.4
Rassf3	6032.62	6466.63	6307.42	6777.98	7169.17	7551.14
Tbk1	6744.97	6991.99	7383.3	7568.83	7591.13	8280.18
Xpot	12700.8	12528.9	12124.8	12652.7	12735.4	11668.4
Srgap1	23149.1	23520	25377.7	28310.1	26865.2	28070.7
Tmem5	4300.45	4695.86	4177.37	4999.25	4867.88	4792.19
Mon2	14063.2	15143.4	14911.5	16188	15874	17589.5
Usp15	24503.1	27180.8	23781.3	26878.8	24262.6	24465.7
Atp23	2647.77	2727.88	2458.72	2530.25	2334.8	2419.23
Tsfm	1666.34	1515.33	1501.65	1603.05	1454.14	1264.6
Eef1akmt3	475.609	531.268	377.711	330.043	326.648	329.762
2009-03-01	184.573	194.986	204.367	158.59	164.938	205.09
Tspan31	1062.16	910.284	1119	1069.35	973	1085.28
Os9	2910.19	2908.04	2894.27	2982.35	2859.32	3114.12
Dtx3	461.523	424.498	478.384	457.142	419.99	535.134
Pip4k2c	4523.52	4825.75	5144.46	4864.46	4933.89	4603.31
Mbd6	2024.3	2313.75	2268.34	2099.36	2129.76	2512.65
Mars	4661.3	4468.99	4606.39	4573.95	4386.87	4075.02
Shmt2	3375.24	2983.58	3109.77	3053.13	2713.35	2676.16
Lrp1	4131.93	4337.16	4179.77	3947.2	3748.35	3553.9
Nab2	526.079	520	522.276	534.738	601.172	714.374
Gpr182	65.7161	48.2617	46.1724	47.6822	27.3286	34.2242
Rbms2	8780.14	8622.24	8385.07	8394.26	8044.28	8377.76
Spryd4	762.16	668.255	722.1	699.133	710.163	677.594
Coq10a	370.351	405.572	492.615	461.486	497.577	510.941
Nabp2	3997.43	3380.39	4036.32	4260.38	3311.25	3490.78
Myl6	6834.73	5242.14	5823.21	6743.62	5221.15	6079.88
Esyt1	1604.92	1565.75	1617.86	1661.16	1589.17	1488.35
Zc3h10	8021.09	5731.77	7039.49	7071.25	5968.99	6641.37
Pa2g4	20889.2	19226.5	19469.9	21280.5	17613.2	18864.2
Erbb3	1617.4	1685.05	1678.88	1845.65	1775.83	1933.15
Rps26	62398.9	47837.4	56310.2	64500.1	49148.5	56735.6
Rab5b	3702.24	3791.85	3650.04	3564.88	3795.99	3765.51
Cdk2	3091.85	2994.49	2739.21	2785.72	2802.67	2548.41
Dgka	4622.28	4749.9	5541.46	5878.89	5389.89	6609.88
Tmem198b	195.426	202.477	191.186	186.742	187.381	208.386
Ormdl2	1100.18	1044.42	1127.14	1176.19	1036.63	1035.68
Gdf11	676.372	795.627	767.716	826.375	1057.69	1058.82
Rdh5	259.882	266.375	264.016	200.568	241.345	270.529
Olfr814	59.2654	58.2859	30.3866	34.8857	41.2379	50.7304
Eif4enif1	15487.4	16004.8	16159.3	16701	17188	17101.6
Patz1	25333.7	26821.8	29658.2	29886.4	35251.6	38169.8
Morc2a	16010.5	16893.3	16418.7	16872.3	17739.9	17526.2
Pes1	8186.35	7944.48	7651.91	7684.62	7189.31	7103.76
Rnf215	315.015	315.022	356.14	355.945	357.341	427.097
Sf3a1	11534.5	11453.7	11699	10924.5	11185.7	10426.3
Tbc1d10a	4440.37	4516.91	4736.4	4814.91	5045.81	4768.82
Gatsl3	437.767	389.482	400.904	395.803	440.655	433.703
Osm	979.778	916.49	862.993	963.015	1238.54	1157.92
Ascc2	9536.74	9375.82	9963.17	10131.5	10335	10973.5
Zmat5	3348.82	3115.41	2971.91	2520.09	2655.6	2510.97
Nipsnap1	3596.9	3740.09	4033.2	3793.35	3543.19	3737.3
Thoc5	5645.43	5245.81	5658.45	5659.42	5295.78	5276.24
Ap1b1	7646.03	7612.56	7614.34	7313.54	7366.33	7365.22
Rhbdd3	506.637	495.837	486.582	500.524	538.176	474.104
Xbp1	2671.15	2507.28	3178.69	3131.73	3715.87	3597.96
Dbnl	2869.01	2660.31	2573.33	2587.4	2439.59	2544.38
Ykt6	2094.77	2052.4	2099.7	2209.74	2301.57	2267.38
A730071L15Rik	85.6552	84.905	72.6705	80.3022	83.8723	91.0458
Ogdh	17650.7	17887.5	18034	18770.5	19774.2	20706.7
Zmiz2	5872.52	5838.61	5688.5	5527.57	4952.09	5408.47
Ppia	20815.8	17877.8	19293.4	20606	17459.4	18959.4
Ccm2	5202.02	5517.96	6083.05	6148.59	6742.08	6925.77
Upp1	3788.71	3364.4	2449.98	1339.9	1039.53	571.967
Fbxo48	731.695	721.402	702.721	649.653	661.369	526.491
Wdr92	4028.99	3977.31	4221.03	3961.29	3678.62	3633.2
C1d	1639.28	1673.54	1652.07	1704.05	1747.64	1514.53
Spred2	39678.4	37712.4	35724.3	35778.4	36141.4	35217.4
Rab1a	31200.5	32671.3	33918.3	33600.4	34237	33797.7
Sertad2	34972.7	37316.5	41551.2	48090.5	51575.6	55332.6
Peli1	19059.4	19646	18123.8	22114	20651.4	18301.9
Vps54	49510.1	50052	44292	53130.2	49137	46709.5
Zrsr1	5093.89	5358.02	5354.95	5561.54	5244.34	4971.54
Fam161a	582.069	583.421	681.563	747.519	750.615	744.833
Xpo1	63014.5	66257	60866.4	64174.8	65609	65770.2
Usp34	94696.2	101416	89351.3	100075	95333.5	96201.3
Pus10	13161	13461.8	12340.1	12622.7	12166.8	12560.7
Fancl	8983.28	9138.16	7842.9	8191	7554.39	6815.14
Pnpt1	8682.55	9127.44	7980.72	8917.2	7968.42	7802.13
Ppp4r3b	16810.7	18240.7	16045.5	18379.3	16801.4	16876.7
Ccdc88a	20839.5	22237.4	17814.8	21633.9	18915.3	19493.3
Mtif2	5799.84	6149.5	6091	5508.98	5594.28	5367.44
Rtn4	67573.6	71989.4	53699.3	51659.2	49048.2	47385.6
Psme4	57670.6	61983.9	55561.7	56224.2	48623.2	46270.8
Cpeb4	8383.2	9572.21	8221.49	9933.33	8837.91	8902.94
Snrnp25	493.835	384.932	401.708	452.817	404.978	380.691
Mpg	455.499	420.02	421.108	479.252	472.662	505.988
Ubtd2	4102.16	4448.29	3830.26	4294.73	4599.96	4858.01
Fbxw11	34985.6	36521.2	34026.7	35801.1	38035.1	38787.9
Pank3	10000.7	10599.8	10983.1	10243.6	11068.5	9480.56
Nudcd2	2337.9	2674.93	2633.08	2710.21	2679.84	2671.51
Slu7	3427.86	3197.97	3290.79	3296.56	3125.64	3245.82
Ccnjl	3238.05	3439.74	4415.02	6387.89	7663.75	7534.95
4933415A04Rik	113.813	124.087	161.233	236.19	301.694	321.857
Pwwp2a	11620.6	12531.6	12150.2	11931.9	12624.2	12531.1
Rnf145	7356.7	7466.8	7507.65	6953.67	7781.55	8293.89
Clint1	18074.1	19067.1	18654.3	19227.1	19683.5	20184.3
Adam19	16618.6	16014.1	15432.3	14833.4	13407.3	10210.8
Med7	3023.12	2932.3	2832.02	2869.99	2649.83	2692.45
Rack1	28252.2	24698.7	24428	25989.2	24380.2	25011
Zfp62	5389.47	5646.07	5919.79	5994.08	6208.4	5818.28
Mgat1	1695.69	1910.42	1995.05	1812.95	2061.64	2113.41
Gfpt2	9035.43	9508.95	8632.25	7693.92	7782.72	7289.17
Mapk9	5665.62	6288.08	6518.44	6945.19	7147.9	7361.59
Tbc1d9b	2789.73	2796.88	3169.79	3063.35	3233.9	3487.04
Mrnip	2039.55	2161.53	2389.8	2256.46	2427.18	2481.97
Hnrnph1	27847.9	26921.5	27815.9	33498.2	26948.8	30540.8
Zfp354a	616.16	662.755	684.205	643.971	709.932	712.722
Clk4	8176.82	8853.45	8625.9	9311.74	10138.9	10538
Phykpl	3336.07	3342.62	3248.08	3037.03	3086.66	2745.88
Nhp2	8711.96	6511.77	7730.2	7813.06	6193.21	5510.52
D930048N14Rik	830.006	870.871	847.05	742.44	637.618	535.794
Sar1b	5395.49	5585	5446.6	5101.52	5535.19	5349.63
Cdkn2aipnl	2971.06	3208.29	3054.68	2759.85	3017.81	2822.51
Ppp2ca	23513.7	23904.6	22698.9	22468.6	23987.3	23199.6
Skp1a	11940.3	12664	13609.4	13818.7	14766.4	14466.6
Vdac1	24843.9	24313.2	23489.6	22521.3	21131.6	20405.8
9530068E07Rik	2817.72	2728.93	2933.7	2716.6	2559.96	2620.35
Zcchc10	4164.64	4031.55	3822.85	3539.23	3326.06	3055.39
Aff4	32239.3	34043.9	29825.8	30426.4	32820	34491
2008-09-01	2108.01	2193.91	2636.27	3225.8	3575.71	5112.44
Kif3a	3712.52	3523.06	3818.34	4662.22	4162.06	5149.33
Irf1	1801.04	1782.6	2035.09	2018.24	2338.69	2412.64
Fnip1	12280.8	14930.9	14136.1	15872.8	15981.2	18257.9
Rapgef6	46585.4	49907.1	43693.7	48129.1	45451.4	45340.6
Hint1	3481.64	3091.86	3226.7	3238.25	3326.81	3457.8
Gm2a	867.889	918.709	1070.9	1051.06	1151.2	1428.1
Slc36a1	1983.55	2053.48	2120.06	1923.88	2078.86	1922.69
G3bp1	56268.3	54143.9	52638.1	50651	49579.3	45351.8
Mfap3	5064.55	5134.53	5306.04	5097.79	5296.86	5233.41
Galnt10	5419.61	5286.17	5614.41	5799.34	6368.91	6685.18
Sap30l	1056.21	1066.4	1054.35	1051.02	1001.43	949.554
Larp1	56343.1	54546.4	51644.1	53823	52743.5	50655.3
Cnot8	4219.76	4809.19	5483.36	5190.75	5648.69	6105.37
Mrpl22	3094.22	2692.86	2907.62	3003.91	2774.15	2743.07
Zfp692	1469.42	1367.84	1530.25	1578.37	1369.43	1487.91
Sh3bp5l	2313.47	2140.68	2180.04	1984.03	1970.86	1899.4
Gm12258	922	999.604	1009.36	1006.01	1152.33	1173.06
2810021J22Rik	1049.74	1073.45	1178.88	1087.88	1112.82	1136.6
Trim11	3487.76	3607.56	3588.56	3390.03	3497.92	3502
Mrpl55	819.973	688.922	753.046	752.885	673.193	623.926
2310033P09Rik	1474.56	1147.8	1225.46	1262.24	1002.71	1061.89
Jmjd4	1709.94	1679.54	1678.33	1449.17	1597.74	1542.73
Mprip	25095.5	25604.9	26547.8	28599.1	31042.9	32804.5
Med9	1398.9	1336.66	1338.45	1325.69	1464.72	1255.44
Rai1	3974.17	4022.18	5288.29	6326.9	8107.62	10489.1
Gid4	4290.62	4295.27	4836.66	4423.69	4502.74	4680.74
Drg2	3453.79	3258.48	3628.49	3358	3479.13	3332.06
Alkbh5	9830.74	10274.8	10556.2	10185.1	11253.7	11092.1
Llgl1	1548.92	1647.45	1767.86	1828.92	1732.81	1686.95
Mief2	211.267	224.056	222.675	220.43	240.571	243.549
Smcr8	4707.82	5121.51	5481.08	4730.61	5200.54	5140.51
Dhrs7b	5070.39	5037.63	4745.22	4509.58	4661.75	4521.21
Map2k3	2874.15	2828.47	2867.55	2536.17	2665.03	2379.33
Kcnj12	2251.8	2347.9	2618.45	3204.79	4323.22	5079.51
B9d1	986.118	938.683	902.406	873.901	947.415	816.592
Ttc19	11166.3	11691.5	11237.3	11307.5	11058.4	10705.1
Pigl	10183.4	9106.9	7369.56	6189.62	5863.99	5544.7
Ubb	11684.6	9908.91	9172.15	8979.21	8376.46	8340.45
Mmgt2	1109.68	1123.24	1157.86	1163.9	1167.98	1117.46
Tvp23b	1782.39	1755.08	1849.86	1703.9	1932.73	1779.27
Elac2	3448.3	3227.51	2986.12	3038.88	2794.67	2536.97
Zkscan6	1684.48	1714.63	1891.19	1595.46	1742.09	1754.79
Sco1	3985.9	4075.58	4105.71	3614.94	3767.36	3007.28
Stx8	26896.4	26174.7	27296.4	27857.2	28115.4	31643.1
Myh10	14112.7	15134.6	14943.7	17560.1	18404.9	21126.9
Rpl26	22129	21910.3	15401.2	21566.7	22631	26407.1
Slc25a35	478.366	465.844	476.054	487.063	422.043	443.477
Ctc1	5052.37	5275.59	5390.01	5512.71	5120.81	5434.38
Aurkb	1712.5	1597.8	1658.41	1726.84	1648.58	1599.47
Borcs6	96.7224	86.4279	99.7518	93.4335	103.861	131.776
Tmem107	194.469	118.59	173.322	172.77	138.827	132.832
Vamp2	1025.59	986.293	1058.8	1060.21	986.457	1341.37
Per1	1086.17	1131.43	1108.2	1046.03	1063	1066.99
Trappc1	752.444	658.754	613.599	706.376	597.443	729.099
Kcnab3	113.25	109.596	105.103	103.713	96.2598	95.1402
Naa38	1862.78	1388.42	1595.88	1938.9	1421.16	1603.15
Trp53	12573.9	10953.8	11110	10226.3	8283.42	9259.25
Sat2	103.826	95.4414	137.204	112.942	140.992	162.519
Fxr2	9244.76	8861.64	9439.57	9188.04	9269.33	9722.53
Tmem256	865.919	673.985	760.533	850.361	796.123	854.638
Plscr3	384.232	333.658	340.935	387.538	333.421	420.492
Neurl4	5489.27	4707	5181.53	5346.29	4738.71	4704.61
Ybx2	415.599	371.339	554.019	649.525	591.94	721.476
Ctdnep1	1994.76	1888.17	2104.51	2154.27	1873.15	2148.52
Gabarap	1752.95	1600.17	1613.15	1743.6	1633.82	2150.32
Phf23	3215.31	2999.35	2989.04	3162.29	2918.49	2966.45
Dvl2	2676.9	2863.51	3054.31	2990.18	2954.71	3179.05
Arrb2	1021.74	1038.52	948.08	893.2	882.765	898.02
Med11	718.532	595.442	598.484	552.694	512.018	550.326
Psmb6	7122.6	5835.06	6708.72	7116.52	5950.62	6082.57
Mink1	5857.26	5837.4	5381.49	5260.48	5227.72	5234.28
Rnf167	1085.95	943.046	971.481	1045.52	1005.16	1074.68
Eno3	418.762	434.835	477.167	636.645	631.909	801.113
Kif1c	2618.18	2695.49	2741.69	2534.23	2873.43	3094.04
Zfp3	427.027	446.776	500.983	486.744	484.783	592.245
Rabep1	31785.6	34752.2	32569.4	34101	35172.6	38330.6
Rpain	1124.91	1126.95	1357.79	1196.43	1395.31	1350.66
Mis12	3855.97	3826.81	4196.61	4056	3859.96	3662.3
Pimreg	429.413	373.87	392.721	438.848	474.321	423.444
Txndc17	2558.8	2300.94	2246.55	2761.69	1945.3	2050.73
Xaf1	1974.34	1659.16	1377.04	1175.54	706.424	386.309
Mybbp1a	17560.3	15971.8	15014.8	16227.5	14007.8	14115.3
Ube2g1	61130.8	63650.7	57619	58574.3	60036.9	59035.2
Zzef1	14034	14008.3	14006.2	13767.4	14355.4	14203.6
Ncbp3	9064.74	9285.78	8991.06	9017.72	9298.45	9000.3
Tax1bp3	323.572	327.649	331.94	304.174	338.501	350.976
Cluh	9305.97	8751.33	9261.42	9074.93	8155.58	7053.02
Mettl16	14361.8	15194.8	13913.9	13486	14654.5	14168
Tsr1	10738.4	10431	9925.97	9610.83	9783.26	8936.27
Smg6	54680.6	53964.7	50033	49424.4	48907.7	50022.2
Smyd4	5354.66	5366.31	5656.45	5604.27	5529.22	5247.21
Tlcd2	1019.22	1107.74	1192.5	1274.55	1433.84	1679.16
Prpf8	19515.9	19172.4	19534.5	20275.3	18094.2	18456.8
Scarf1	577.79	601.087	640.699	635.666	561.728	626.495
Slc43a2	2664.08	2677.12	2996.76	3201.45	3500.82	3818.73
Pitpna	8814.88	8779.96	8465.79	8279.04	7887.33	8238.35
Myo1c	5756.97	5509.6	6057.21	6059.27	4830.96	4353.32
Crk	12729.5	12685.4	13089.9	11955.2	12154.8	12100.9
Ywhae	60926.2	57126.6	55557	58535	54070	57117.2
Dbil5	52.735	48.73	43.7887	34.9274	30.1428	35.6364
Mrm3	807.139	850.834	867.39	737.442	788.848	672.648
Timm22	1421.67	1368.98	1366.18	1282.05	1367.18	1313.71
Blmh	10301.3	10630	10183.8	10203.2	10721.7	10415.7
Git1	5113.1	5385.46	6029.96	6497.57	6061.69	5790.89
Nufip2	41345.7	41618.1	37117.7	36352.8	35408.7	34409.1
Myo18a	13754.1	13993.8	15172.1	15162.3	14726.8	15176.4
Sez6	58.8484	42.2252	51.3846	59.2824	55.8142	34.7949
Phf12	31921.2	32491.9	32298.4	33397	32481.2	29966
Dhrs13	772.699	663.823	688.24	679.884	775.94	838.818
Flot2	2374.57	2631.49	2492.06	2336.47	2624.28	3021.76
Fam222b	26978.7	26942.5	27794.3	29946.3	29736.9	30903.3
Tlcd1	862.44	849.308	864.698	860.06	799.281	763.277
Rab34	249.175	229.663	319.076	270.946	308.935	347.834
Sdf2	1222.39	1148.83	1262.34	1026.66	1010.69	1080.16
2610507B11Rik	14281.6	13912.3	14836.7	14527.1	13357	13427.2
Spag5	6342.63	6339.35	6699.76	6523.6	6590.29	6402.64
Pigs	1667.83	1626.68	1721.31	1660.17	1592.25	1697.62
Slc46a1	335.156	308.901	269.068	284.159	315.892	310.614
Poldip2	3347.68	2872.48	2850.75	2958.43	2740.02	2695.16
Ift20	2869.49	2446.75	2948.35	3025.44	2648.94	2708.48
Lyrm9	1178.82	1119.14	1306.38	1332.24	1373.18	1400.19
Nf1	46160	49859.3	48706.3	56157.8	58596.8	64626.2
Rab11fip4	4154.62	4285.73	4488.93	4231.27	4022.49	3545.96
Suz12	60616.3	60676.6	51682.4	49283.3	47585.8	45223.5
Atad5	16490.7	16207.3	15306.7	15742.6	14802.7	13986.7
Adap2	1680.78	1606.88	1773.01	2251.9	2302.52	2128.86
Rnf135	1107.8	1097.1	1025.77	984.778	1128.98	1152.28
Rhot1	15220.3	15588	15161.9	14980.9	15109.3	14929
Zfp207	36439.4	37313.7	35271.5	36672.9	35411.2	35549.3
Psmd11	26824.2	26788.8	25931.4	25896.3	25949.1	25690.6
Lig3	5307.39	5167.14	5409.71	5595.75	5615	5742.89
Ap2b1	24391.9	24561.3	24654.5	24161.9	25293.4	24319.7
Taf15	44509.5	45215.8	43391	51221.5	46971.7	47875.7
Heatr6	3194.12	3134.26	3143.83	2812.6	2977.65	3149.01
Ddx52	4748.19	4712.95	4524.37	4684.72	4429.12	4366.71
Acaca	29497	32022.6	28249.8	30088.1	31162.2	30879.4
Myo19	6206.91	6106.88	5539.24	5582.8	4754.88	4210.8
Ppm1d	7355.85	7530.37	7338	7019.2	7586.73	7470.34
Bcas3	57367.4	56090.8	53054.9	55936.4	50758.7	49705.6
Rnft1	1663.87	1630.11	1544.15	1584.98	1593.2	1485.46
Tubd1	1176.06	1214.4	1304.58	1117.97	1168.84	1211.54
Ptrh2	3293.15	3043.5	2952.23	3103.94	3232.24	2876.55
Ska2	6993.53	6764.13	7552.03	7240.04	7520.69	6917.54
Trim37	30295.2	30862	28699.4	28642.1	28953.8	27893.1
Tex14	17537.8	17451.1	17562.1	18120.1	16648.7	15955.4
Mtmr4	829.712	807.874	940.78	917.308	995.022	1103.71
Hsf5	551.626	564.893	571.643	644.184	712.504	843.843
Supt4a	2531.11	2467.82	2347.75	2354.22	2389.47	2239.82
Mks1	1497.53	1359.19	1338.12	1319.45	1292.38	1137.38
Vezf1	3794.22	4001.71	4733.12	5304.55	5746.9	5465.59
Cuedc1	3614.64	3821.49	5014.14	6500.99	7798.29	9253.07
Mrps23	1286.12	1237.69	1262.42	1385.9	1258	1302.05
Trim25	11614.2	11403.9	12317.8	11541.9	10904.1	10374.4
Gm45716	137.355	148.778	169.138	158.025	209.491	226.133
Cox11	2890.43	2963.77	2734.47	2714.32	3061.76	2796.04
Mbtd1	22918	24540.3	21378	21559.9	21182.7	21590.9
Spag9	18955.1	20270.2	19951.1	21804.8	22125.7	22966
Tob1	1549.3	2053.66	2081.5	1869.55	2030.86	2045.65
Ankrd40	2177.32	2028.33	2144.61	2179.97	2047.69	2231.17
Lrrc59	11105.8	10198.2	10892.2	10789	10102.6	9955.99
Mrpl27	1289.95	1086.9	1236.83	1191.79	1151.97	1219.81
Cdc34b	16.8541	13.0452	11.0823	13.7611	12.6038	12.5112
Ppp1r9b	3852.49	3958.6	4261.93	4841.33	4804.68	5490.47
Fam117a	5731.85	5955.22	5550.47	5390.69	5805.18	6179.95
Slc35b1	2121.77	1847.68	1836.03	1948.28	2000.25	1979.72
Spop	18257	19289.9	19214	20290	20603.2	21115.8
Phb	6541.31	6253.18	6114.85	6060.59	6011.23	5384.64
Zfp652	6101.16	6426.75	6702.53	6871.36	7286.74	7736.41
Snf8	2997.01	2774.65	2826.84	2794.29	2826.39	2682.03
Cbx1	19244.7	19247.2	19503.5	20329.3	20067.3	21006.9
Copz2	4.62729	3.0155	4.33333	8.83141	11.9914	7.80326
Sp6	168.665	212.487	176.343	203.46	293.688	267.788
Scrn2	212.055	196.473	206.876	184.12	194.289	211.224
Mrpl10	1203.43	1228.15	1257.61	1168.72	1212.25	1266.26
Osbpl7	2581.16	2633.65	2688.43	3013.79	2873.82	3160.96
Mrpl45	5458.55	5653.81	5315.9	4977.55	5240.26	5131.22
Socs7	4506.76	4505.62	4720.2	4603.27	4770.91	4693.73
Arhgap23	11012	11796.5	11411.3	10431.9	10212.8	10522.9
Mllt6	18068.6	17276.4	15692	15966.8	14761.6	13584
Psmb3	6182.94	5795.95	6105.67	5656.53	5616.91	5321.79
Lasp1	20134.6	21807	22707.9	21731.6	21234.3	19991.1
B230217C12Rik	388.961	328.117	386.146	375.688	355.355	302.213
Rpl19	47068.1	39615.5	41929.4	50751.9	40306.5	46865.4
Cdk12	41842.7	40639.2	38280.9	40859	38750.1	39931.2
Stard3	1541.1	1590.6	1618.67	1527.23	1624.17	1752.06
Psmd3	9679.15	8366.18	8999.25	9677.85	8656.92	8267.76
Thra	1315.48	1469.98	1543.56	1469.86	1636.88	1643.44
Casc3	6782.16	6938.17	6962.94	6798.38	6882.49	7267.11
Wipf2	16541.2	16090.7	17716.2	17584.6	18099.6	17334.7
Rara	5049.2	5931.6	5925.45	5480.77	6030.13	5968.42
Eif1	7245.67	6431.79	6453.43	6066.16	6296.45	5850.02
Cnp	321.826	277.861	312.679	288.712	264.679	211.808
Nkiras2	1021.33	918.968	921.212	945.181	910.198	884.839
Atp6v0a1	5319.41	5581.86	5599.38	5739.94	6040.35	6089.35
Coasy	281.588	278.354	308.95	291.104	303.387	295.807
Mlx	896.07	864.857	780.013	877.195	811.403	825.007
Tubg1	2021.36	1729.73	1860.86	1987.05	1798.8	1856.36
Ramp2	86.252	84.4477	95.4078	102.726	76.6494	106.411
Aoc2	81.6247	77.3759	81.0842	82.0431	90.9235	95.9971
Rundc1	1074.71	1160.91	1209.62	1050.34	1274.3	1203.17
Rpl27	6678.82	6011.97	5739.1	5891.66	6027.55	6715.96
Ifi35	626.732	629.667	597.874	482.696	595.38	567.336
Rnd2	466.397	402.499	474.442	490.873	390.191	427.055
Nbr1	9008.11	9240.74	9415.52	8921.61	8812.5	9281
Tmem106a	656.59	598.052	584.632	511.476	592.939	682.674
Rdm1	1984.14	1702.91	1695.39	1423.73	1367.71	1251.79
Arl4d	499.689	510.325	593.272	654.68	745.192	549.57
Dhx8	9090.92	8832.66	9247.34	9078.97	8508.33	8692.01
G6pc3	474.762	431.068	497.963	556.03	529.408	594.552
BC030867	2497.72	2462.21	2384.76	2284.84	2231.33	2082.16
Asb16	216.581	205.459	209.558	179.965	189.737	188.027
Tmub2	550.116	531.667	523.052	546.462	561.933	575.866
Rundc3a	1059.08	1014.4	894.408	744.28	531.936	415.827
Grn	2652.53	2730.25	2892.92	2993.11	2693.84	3410.58
Fzd2	45.3944	70.8766	52.1065	78.288	94.2874	120.977
Nmt1	166.559	182.995	140.701	172.54	153.843	172.677
Acbd4	501.986	567.322	604.762	520.201	478.767	482.807
Hexim1	1856.82	1893.63	1773.38	1750.59	1705.99	1822.62
Hexim2	496.266	463.374	493.693	483.386	488.882	493.249
Arf2	6040.02	6456.49	6523.82	6595.74	7370.5	7219.4
Mapt	2949.22	2791.06	2776.45	2688.74	2642.12	2538.43
Mettl2	7089.03	7116.66	7662.45	7081.13	6993.25	6614.3
Tlk2	49811.5	51952.9	47582.9	49271.4	52205.1	54743.8
Dcaf7	4563.85	4725.08	4613.72	4521.59	4469.85	4601.86
Taco1	1116.04	1061.33	1229.4	1087.14	1077.09	1031.81
Map3k3	15386.6	16321.1	15547.5	16321.3	16634.4	17046.8
Ddx42	13898.2	14331.9	13862.4	14607.1	13982.8	14075.3
Psmc5	6177.66	5706.57	5984.6	6143.75	5231.23	5453.94
Cep95	3791.23	3722.79	4186.07	3890.39	4018.17	4410.84
Psmd12	19924.9	18258.3	19877.4	20516.9	18288	18431.3
Helz	64913.1	67074.9	62337.1	59631	62048.1	67990.3
Axin2	16219.6	16876.4	21319.2	27741.1	37643.3	48929.4
Gna13	16372.2	16785.4	15374.6	14026.4	14589.6	13519.3
Amz2	1354.41	1274.43	1401.51	1283.83	1228.39	1249.01
Prkar1a	5475.23	5740.85	5768.63	5992.44	6205.78	6111.48
Map2k6	15599.3	14426.8	13268.5	11415.5	10257.2	9329.89
Cog1	2562.61	2458.77	2591.9	2597.64	2636.19	2568.92
D11Wsu47e	2560.1	2598.99	2566.26	2304.79	2559.23	2501.11
Rpl38	12938.9	10111.9	10510.5	11212.8	10503.5	11363.6
Ttyh2	5632.43	5848.38	5031.85	4214.52	4227.33	3734.84
Gprc5c	1235.36	1563.68	2119.66	2692.76	3207.09	3908.95
Slc9a3r1	1991.02	2034.79	1953.98	1784.77	1686.66	1549.61
Tmem104	4896.32	4894.5	4852.19	4472.72	4796.15	4428.03
Cdr2l	1055.29	937.683	1016.99	1016.57	1013.98	1015.57
Mrpl58	2793.13	2437.88	2492.27	2527.03	2293.63	2258.34
Kctd2	714.909	622.989	735.787	695.447	779.759	793.935
Armc7	1150.01	1095.7	1197.23	1096.67	1099.8	1212.61
Nup85	6735.59	6326.3	6287.19	6309.92	5940.9	5642.88
Mrps7	932.423	824.628	869.829	845.807	791.125	835.052
Tmem94	1517.97	1502.17	1730.48	1811.39	1794.59	2047.72
Tsen54	1295.06	1393.14	1382.76	1523.8	1509.73	1350.32
Llgl2	6849.58	7966.7	9071.11	9144.12	9926.07	9778.52
Sap30bp	8452.25	8369.56	8354.57	7964.99	7717.8	7482.13
Unk	4973.9	4867.82	4866.26	4723.08	5395.47	5448.75
Ten1	935.714	883.029	841.854	885.025	955.373	969.48
Ubald2	5350.39	5123.33	5249.02	5461.52	5180.37	4730.33
1810032O08Rik	5432.62	5059.2	4719.3	4407.43	4847.71	4236.31
Mettl23	931.277	998.872	1076.76	865.051	928.547	823.753
Mfsd11	1231.1	1293.35	1367.6	1242.91	1437.16	1498.82
Sec14l1	6957.52	7188.43	7542.21	7475.95	7109.44	7267.12
2009-09-01	12153.6	13198.4	14614.3	15636.3	16756.7	17728.8
Tnrc6c	21586.6	22059.3	21450.5	19508.3	20258.7	23028.3
Tmc8	385.021	433.714	488.42	505.875	493.974	667.097
Gm20708	49.5716	50.2666	51.9893	52.0037	97.2996	98.8644
Birc5	6806.37	6206.73	6175.65	6383	5809.22	5828.26
Pgs1	12303.2	11683.5	12315.3	12692.6	12599.6	11970.2
Cbx2	564.459	647.689	774.861	644.725	683.713	617.265
Gaa	1326.99	1397.4	1456.05	1469.79	1410.51	1613.59
Slc26a11	1334.52	1465.96	1493.69	1501.17	1474.7	1678.17
Rnf213	20570.5	20126.2	20922.9	19804	18941.8	16352.1
Rptor	83074.2	79469.6	76601.4	77271.5	77259	74901.7
Chmp6	521.913	446.236	506.568	499.931	509.6	474.645
Baiap2	3729.29	3962.72	3413.13	3267.44	2567.37	2455.66
Ndufaf8	420.598	354.714	367.18	378.56	373.475	366.896
Bahcc1	7579.41	7373.6	7588.43	7889.37	7777.77	7240.83
Ccdc137	846.475	825.171	878.427	902.311	781.753	765.334
Hgs	2895.64	2702.67	2827.65	2949.57	2927.04	3064.25
Slc25a10	280.462	262.307	270.427	316.717	347.885	324.725
Anapc11	2451.67	2341.64	2222.25	2260.1	2265.6	2316.2
Aspscr1	5200.48	5112.98	5183.58	5078.69	5441.71	5687.67
Lrrc45	555.947	423.545	517.451	599.683	538.036	711.79
Hmga1-rs1	3996.27	3689.96	3788.41	3939.03	3528.1	4228.58
Gps1	1346.95	1223.47	1108.85	1341.92	1180.05	1262.26
Tex19.1	1245.13	1145.76	1438.42	1262.66	1325.91	1405.58
Hexdc	1402.5	1504.38	1308.56	1302.13	1464.6	1489.1
Foxk2	16070.9	15846.7	16511	16048.7	16742.4	17637.9
Fn3krp	450.681	483.827	522.618	460.816	471.442	481.895
Tbcd	18571.7	18090.3	16399.4	16662.7	16273.2	16545.5
Drg1	15461.8	15059.9	16030.8	15473.8	17744.9	17462.8
Limk2	8260.09	9182.83	10171.6	9441.97	10465.7	11172.2
Rnf185	7679.18	8236.52	8049.15	7861.27	8511.49	8692.14
Smtn	2290.05	2213.6	2076.86	2175.83	2244.68	2074.96
Tcn2	1102.65	1172.04	1324.77	1193.83	1283.92	1312.7
Mtfp1	452.651	397.487	456.315	479.671	454.205	429.008
Hormad2	6163.75	6114.09	5744.64	6350.08	6610.45	6985.13
Uqcr10	4618.18	3496.47	3946.91	4335.22	3498.22	3489.96
Nf2	27102.7	26174.7	23148.9	21748.8	22472.8	21739.4
Gas2l1	1412.36	1369.33	1345.66	1422.37	1286.6	1333.85
Ewsr1	39415.1	39340.9	39609.7	40535.6	38853	40315.5
Znrf3	42427.9	44872.9	45862.6	52555.1	57582.5	72118.7
Ccdc117	6884.58	6707.26	6985.57	6657.06	6741.22	5916.06
Mrps24	1146.8	1105.83	1222.65	1083.53	1131.46	1013.39
Urgcp	2618.86	2642.9	2659.96	2305.83	2499.41	2665.05
Pgam2	18.3402	15.5815	14.4196	8.01339	11.0143	6.91889
Polm	662.916	593.404	635.433	557.06	527.282	559.444
Pold2	2159.19	1856.19	2078.49	2152.5	1714.56	1690.95
Nudcd3	30929.7	31457.7	30038.9	30188.4	30905.5	30060.4
Ddx56	3079.11	2799.98	2872.67	2730.83	2823.43	2669.49
Tmed4	959.365	969.21	1063.14	984.853	868.004	948.965
H2afv	6281.69	6182.16	6347.4	6676.77	6701.02	6490.95
Purb	4825.72	5296.03	5081.42	5132.44	5453.3	5052.23
Tbrg4	7654.98	6777.7	6553.66	6454.56	6326.93	5987.35
Tns3	136556	127497	121684	138129	147928	150634
Hus1	3267.91	3091.71	3095.67	2735.23	2940.79	2647.1
Fignl1	8019.17	7879.73	7778.2	7418.74	8003.52	6883.19
Ddc	5236.29	4751.06	5070.85	4956.94	4661.07	3329.49
Cobl	99813.2	77155.9	34480.4	28303.6	22537.2	20618.8
Sec61g	7177.36	5297.59	6127.93	6700.12	5074.24	5205.08
Pno1	4506.33	4479.76	4627.63	4579.31	4183.29	3808.41
Etaa1	4573.97	4787.7	4147.11	4357.4	4348.03	3648.2
Actr2	33635.8	34994.9	32394	32388.3	32962.2	32190.6
Cep68	4622.83	4690.46	4829.08	4636.93	4813.33	4230.46
Slc1a4	1874.24	1865.49	1891.17	1956.26	2299.35	2018.49
Aftph	11523.6	13597.4	12656.1	13301.5	13801.5	13510.4
Lgalsl	875.613	916.911	918.149	953.592	945.842	911.189
Ugp2	4754.32	4963.93	4624.91	5239.5	5208.83	5336.63
Mdh1	3484.72	3418.98	3651.94	3629.36	3491.43	3476.98
Ehbp1	33181.3	37074.4	31438.4	34429.7	31592.9	32255.6
Gm12057	3814.13	3589.75	3283.48	3025.86	2851.85	2880.71
Gm28048	161.335	160.766	166.512	141.012	175.093	170.907
Ahsa2	1948.73	1946.16	2078.79	1971.39	1961.73	2076.85
0610010F05Rik	4772.06	4733.64	4467.12	5474.74	5144.14	5783.17
Pex13	8162.53	8939.64	8004.06	8510.29	8516.91	8509.85
Rel	1598.84	1658.9	1961.9	2178.06	2006.71	1844.71
Papolg	9057.31	9886.66	9045.19	10453.7	9368.88	8624.85
Vrk2	8431.94	9139.93	8818.62	10631.1	10627	12588.3
Cfap36	4453.17	4394.57	4472.39	5023.95	4276.69	4379.44
Prorsd1	588.43	661.651	609.183	564.586	626.421	619.902
Rps27a	8820.51	8029.59	6932.95	7904.37	7977.79	9130.9
Sptbn1	43989	43956	41091.7	42712	38953.6	40584.8
Erlec1	4396.9	4791.66	4675.67	5170.04	4679.39	4758.81
Bod1	1515.62	1327.96	1457.3	1386.51	1410.93	1288.2
Nprl3	2991.88	2904.91	2870.74	2917.47	3010.62	3104.18
Npm1	110460	102012	102221	120080	93012	98791.1
Ranbp17	141863	150342	139910	156076	140608	133625
Gabrp	134.078	102.533	76.6976	102.978	92.4998	62.114
Spdl1	8051.5	7968.73	7777.32	7848.36	7563.51	6977.53
Wwc1	22345.5	22797.4	21794.9	24822.4	26507.6	26201.1
Mat2b	11273.8	10755.7	9727.29	8777.36	8217.14	6717.92
Hmmr	17488.3	18812.7	19866.1	19699.3	19087	17969.7
Ccng1	5006.53	5654.14	6336.34	5946.54	5742.18	6739.13
Pttg1	1208.27	955.439	907.423	1063.05	1042.83	898.604
Ttc1	5752.03	5953.38	6298.23	6201.74	6140.79	6059.77
Lsm11	1002.72	1052.38	1126.32	1059.76	1291.3	1257.59
Thg1l	2544.04	2293.29	2387.83	2627.39	2052.66	2062.37
Trim41	4709.06	4652.42	4609.48	4550.66	4628.68	4687.75
Gm12184	416.319	318.514	352.283	395.825	281.89	299.486
Cnot6	27313.2	28240.4	26902.3	27477.4	27521.8	26431.8
Sqstm1	5843.94	5946.42	8571.54	8336.04	10006.4	13412.4
Maml1	2130.22	1999.85	2080.18	2139.89	2135.43	2209.3
Rufy1	3087.38	3134.84	3203.55	3186.36	3193.65	3358.28
Zfp354c	1112.54	1238.72	1197.62	1064.03	1145.13	1080.43
Zfp454	1290.38	1209.17	1143.17	1076.2	847.839	719.284
Zfp2	1446.05	1503.69	1469.38	1347.37	1481.4	1358.07
Hnrnpab	41959.5	39507.8	41064.5	41660.1	38335.6	39406.1
Rmnd5b	4264.86	4556.96	4419.27	4161.66	4056.66	3663.69
N4bp3	2293	2277.31	2366.11	2026.85	1756.13	1177.74
Sec24a	12203.6	13096.6	13008.6	12839.8	13493.7	14265.9
Jade2	2624.94	2640.07	2045.58	1662.86	1594.67	1105.49
Tcf7	1894.38	2026.7	2384.25	2651.51	2428.75	2815.61
Hspa4	58566.5	57464.9	54942.9	55056.3	52217.5	50629.8
Uqcrq	2700.26	2036.27	2189.06	2485.86	2041.59	2044.62
Rad50	8994.5	8814.48	8724.06	9284.29	8516.38	9224.02
Slc22a5	1853.69	2069.25	2361.48	2294.1	2544.77	2517.68
Cdc42se2	28806.6	29736.6	27544.4	28842.6	29187.2	28693.8
Tnip1	11196.6	11625.8	12418.4	11583.4	11829.5	11818.7
Anxa6	7022.51	7608.32	7926.12	7861.45	8173.74	8839.68
Sparc	12038.1	11282.9	13146.4	14747	13394.3	13191.8
Atox1	4286.74	4067.79	4121.97	3972.73	3948.24	3722.9
Fam114a2	4486.58	4414.37	4753.7	4380.33	4458.63	4435.49
Hand1	109.839	90.9525	121.205	167.655	178.803	250.499
Gemin5	9256.19	9457.68	8657.69	8755.45	9000.74	8549.88
Zfp672	1531.29	1668.86	1507.5	1508.24	1752.37	1504.73
Zfp39	898.649	916.698	869.556	890.84	1111.42	1088.55
Rnf187	1368.61	1345.76	1313.29	1403.02	1438.63	1424.78
Guk1	1263.51	988.807	952.283	1187.93	941.054	928.263
Arf1	10293.1	10169.3	10532.9	10369.3	11050.9	11099.7
Snap47	4292.97	4189.24	4469.01	4218.25	4768.44	5224.79
Zfp867	1265.02	1348.38	1247.59	1216.87	1461.52	1318.67
Zkscan17	4467.66	4810.73	4912.04	4772.39	5151.99	5192.43
Flcn	2517.68	2876.44	2682.89	2532.05	2976.39	2919.29
Cops3	8386.59	8141.39	7711.65	7750.11	7976.26	7684.58
Srebf1	4549.11	4659.54	5064.61	4408.17	5279.99	5211.8
Atpaf2	3045.05	3165.23	3230.55	2943.35	3051.58	3054.07
Flii	2314.91	2231.12	2486.85	2778.71	2507.04	3192.37
Top3a	7739.07	7478.96	7579.4	7570.01	7991.42	7381.37
Shmt1	9484.64	9291.98	9122.48	8206.86	8236.29	7194.87
Tmem11	8334.61	8110.96	8374.87	7670.83	7896.19	7026.92
Natd1	1778.86	1943.34	1702.87	1375.08	1403.04	1421.93
Usp22	4862.68	4888.86	4904.59	5194.55	5708.26	6062.66
Aldh3a2	2657.91	2628.9	2578.79	2478.25	2469.45	2584.29
Mapk7	1186.17	1071.69	984.561	1052.8	953.71	917.491
Epn2	21463.6	20122.4	17194.1	16573.2	16853.9	16146.3
Prpsap2	8551.09	8580.87	8319.97	7576.87	8099.01	7550.1
Akap10	22239.9	23997	22531.2	23475.5	23241.4	23656.2
Zswim7	1915.66	1884.92	1928.55	2006.66	1874.9	1776.06
Ncor1	138730	131109	104525	105315	93179.2	93388.1
Cenpv	3396.01	3436.2	3162.27	2791.43	2814.6	2866.83
Lrrc75a	2490.81	2516.7	2896.9	2914.81	3087.56	2865.6
Zfp286	513.651	507.034	519.408	483.718	470.272	360.817
Hs3st3b1	2089.5	2187.01	2666.44	2921.68	3406.36	4023.86
Cox10	18126.8	18245.3	17411.8	17428	17702.8	17079.1
Arhgap44	24075	24946.2	25892.2	25469.2	26274.8	25739.8
Map2k4	20588.9	22741.3	19703.3	21561.7	21357.4	21361.8
Adprm	2765.21	2804.93	2833.23	2654.13	2748.66	2677.29
Ntn1	51247.3	40771	21012.9	7515.77	5380.86	5463.39
Ndel1	7013.17	7904.83	7623.14	7305.71	8020.7	7959.32
Arhgef15	847.243	856.32	710.171	780.227	586.5	521.598
Rangrf	335.719	289.846	286.01	241.532	234.258	186.457
Pfas	7169.55	7153.94	6776.64	6882.92	6921.09	6367.21
Cntrob	2954.59	2773.13	2705.41	2750.73	2644.69	2551.03
Chd3	2356.19	1617.06	1874.41	2396.31	2063.29	2667.57
Cyb5d1	1346.68	1350.39	1313.51	1355.54	1277.32	1381.07
Wrap53	4503.74	4386.99	4585.45	4609.01	4988.6	4713.89
Atp1b2	877.042	751.859	738.117	752.996	646.715	800.271
Polr2a	86311.3	78500.5	78194.8	92427.7	64580.8	80894.3
Chrnb1	1044.9	1075.21	880.657	756.642	793.84	835.464
Nlgn2	1148.22	1172.76	1111.24	927.251	944.211	1068.36
2810408A11Rik	258.497	254.283	230.239	218.124	214.845	177.185
Eif5a	15307.4	12671.8	14757.4	14239.4	12035.5	12772.4
Elp5	3331.44	3413.11	3336.52	3159.46	3060.58	3107.06
Acadvl	397.067	355.818	407.077	424.688	378.551	419.793
Alox12	721.866	749.178	723.189	720.324	643.625	650.119
Pelp1	11135.4	10809.7	10283.2	9776.49	9329.53	9623.31
Slc25a11	1174.83	1144.29	1149.13	1064.32	1208.24	1321.64
Pfn1	20446.7	15347.8	17920.5	18927.3	13674.6	16000.6
Camta2	4543.5	4314.55	4462.46	4691.74	4058.49	4556.57
Nup88	10149.7	10983.3	10935.4	11166.9	12164.9	12140.7
Dhx33	10466.3	9156.77	9225.83	10010.7	9338.53	9315.82
4933427D14Rik	3727.74	3755.63	3591.16	3566.05	3748.03	3764.54
Med31	965.108	1020.49	1048.76	923.326	1027.49	837.632
Smtnl2	3879.01	3912.79	3208.68	2239.02	2074.89	1736.42
Haspin	2069.15	2047.62	1919.16	1774.32	1949.32	1548.25
Ctns	1225.64	1309.07	1493.62	1224.49	1372.79	1397.55
Pafah1b1	35228.8	38195	35385.7	37112.7	39090.1	39238.1
Srr	1800.24	1999.78	2179.75	2131.15	2421.97	2725.88
Dph1	728.915	723.684	793.724	686.872	803.372	769.057
Rpa1	26954	27018.2	27823.7	28353.5	28449.9	26992.2
Wdr81	626.585	597.011	649.272	629.203	677.775	763.195
Vps53	4210.79	4068.4	4436.36	4229.27	4675.94	5414.29
Glod4	2416.31	2385.6	2289	2356.15	2423.58	2375
Nxn	23172.9	23562.3	28498.6	34897.7	39528.1	45276.2
Abr	45809.2	44750.7	45372.8	49084.3	56140.4	65149.2
Gosr1	6167.61	6376.6	6286.83	5932.2	6377	6069.19
Cpd	3030.49	3338.72	3371.32	4029.56	4193.5	4743.81
Nsrp1	16093.5	15552.9	15518.3	16722.3	14965	15271.2
Trp53i13	353.171	351.175	372.528	387.077	388.771	393.286
Taok1	35285.6	37237.7	31687.4	34343.5	33883.7	34786.7
Pipox	2237.13	2181.88	2250.08	1822.78	1366.47	995.818
Eral1	1197.3	1125.68	1308.5	1147.16	1117.17	1098.75
Traf4	3436.76	3718.19	3992.83	4034.79	4083.34	4055.81
Nek8	407.121	394.926	404.792	395.721	387.867	417.071
Rpl23a	24638.7	20184.4	18775.1	22892	19421.5	23437.1
Supt6	20183.2	18451.8	19050	19380.6	16954.4	18603.8
Sarm1	635.828	603.437	619.957	622.594	598.812	555.336
Tmem199	1639.72	1515.43	1541.81	1484.53	1478.41	1417.21
Tnfaip1	2290.44	2349.13	2377.55	2235.81	2304.5	2386.42
Tmem97	2598.61	2541.66	2619.01	2304.3	2538.85	2239.33
Nlk	39268.2	41226.4	38635	41016.4	40472.8	41905.7
Fam58b	342.474	338.119	349.441	325.171	366.739	363.713
Ksr1	11983.2	11727.6	12615.5	13813.2	14571.9	13997.2
Wsb1	10097.2	10529.4	10694.8	9166.98	9090.17	8866.92
Utp6	13256.5	12793.9	11920	11521.8	11008.8	10891.1
Crlf3	13211	13077.4	12735.8	12674.4	12949.9	12402.5
Tefm	1351.57	1195.43	1064.98	960.163	1075.87	920.665
5730455P16Rik	1862.17	1848.56	1898.2	1788.68	1804.18	1859.53
Rffl	4171.29	4283.56	5033.27	5583.62	6755.5	7911.61
Rad51d	900.012	863.32	904.672	831.05	960.538	923.93
Nle1	1820.85	1706.78	1679.87	1645.24	1714.75	1604.73
Pex12	806.869	693.748	609.974	677.007	697.487	597.463
Aatf	23722.4	23773	21442.4	22186.6	22702.8	22685.2
Mrm1	412.03	397.454	381.738	336.817	350.996	321.086
Dhrs11	1319.24	1242.08	1270.95	1317.58	1234.04	1196.33
Pigw	523.581	531.092	469.276	577.807	583.24	533.653
Znhit3	1209.13	1266	1225.03	1105.76	1254.41	1085.04
Usp32	26692.2	29966	27844.5	28815.7	31195.9	33134.4
Appbp2	22690	23708.4	21668.9	21367	22346.7	22420
Brip1	11323.4	12041.4	10913.3	11373.4	11434.4	11166.7
Med13	37384.6	41962.5	38465.9	43024.6	42452.6	43075.6
Rps6kb1	14596.1	15135.2	14173.4	14771.3	14808.5	15227.6
Vmp1	19756.7	19455.1	18894.6	20201.7	20095.2	19732.5
Cltc	40324.1	44155.2	44142.3	45536.8	47279.6	49947.3
Dhx40	4633.21	4872.79	4635.05	4712.69	4758.12	4973.57
Ypel2	5061.7	5221.75	4818.65	5178.26	5314.9	5143.27
Smg8	2093.52	2051.84	2030.93	1991.63	1914.62	1781.19
Prr11	7171.15	7369.98	7843.35	7787.42	7631.79	7620.48
Rad51c	1788.82	1663.59	1791.06	1634.3	1792.57	1771.87
Dynll2	4841.94	4886.91	5676.24	6138.86	5836.17	6102.88
Msi2	118005	110614	112273	120566	120396	127673
Akap1	15766.1	15080.9	15638.8	12858.5	12355.7	11432.5
Scpep1	9897.62	10432.3	10837.5	10361.2	10738.9	11068.5
Dgke	13244.5	12527.2	12427.1	12908.6	11553.6	10328.9
Stxbp4	6745.88	7113.72	6529.18	7238.1	6896.15	7116.81
Tom1l1	3718.94	4107.78	3647.84	3447.71	3673.85	4207.58
Utp18	8866.36	8905.26	8128.34	8464.53	8661.56	8395.01
Luc7l3	57192.9	54192.6	57013.4	63857.2	52762.9	56717.6
Acsf2	5255.28	5328.39	6212.72	6044.87	6653.25	7340.08
Eme1	3989.49	3887.12	3897.35	3813.98	3533.44	3376.25
Xylt2	1694.81	1769.76	1834.02	1712.59	1689.9	1741.78
Itga3	1750.36	1779.65	1554.37	1761.22	1623.25	1597.78
Kat7	35330.1	34673.4	29870.5	28535.8	30424.1	28171.4
Ngfr	2867.2	3189.02	3717.36	4847.58	5095.62	4631.46
B4galnt2	4.03055	1.50363	2.89244	6.98548	6.01138	6.87605
Igf2bp1	60580.1	60130.7	57451.6	56992.6	56182	55882.5
Ube2z	9400.79	9769.8	9648.37	9280.7	9910.47	9834.88
Atp5g1	3144.98	2570.04	2444.31	2601.79	2299.76	2431.06
Calcoco2	5391.63	4222.8	3210.62	2755.73	2250.24	2138.07
Snx11	1811.81	1814.13	1934.52	1765.6	1715.67	1756.95
Nfe2l1	8828.4	8988.75	8725.14	8613.7	8370.83	8420.16
Cdk5rap3	2091.11	2107.71	2087.02	2148.19	2084.74	2126.83
Pnpo	421.273	463.294	445.731	444.804	445.338	474.861
Sp2	9425.48	9199.12	9004.72	8910.77	8394.02	7791.95
Kpnb1	50372.8	48694.2	47354	47849.9	47306.3	43714.4
Npepps	45677.1	47079.7	45352.9	46136.7	48594.2	49853.5
Srcin1	2244.31	2473.31	2822.88	3188.21	3495.72	3321.77
Epop	2114.82	1871.75	1509.39	1675.43	1495.52	1547.52
Pcgf2	7330.67	7207.28	7552.32	7654.39	6984.22	7991.55
Pip4k2b	4303.56	4409.62	4223.32	4022.99	4098.94	4013.33
Cwc25	4242.35	4231.07	4298.21	4049.81	4161.65	4204.83
1700001P01Rik	87.4678	75.3875	95.184	41.5564	57.7007	66.8082
Plxdc1	2395.47	2579.5	3773.65	3767.82	4010.33	3381.81
Cacnb1	1024.39	1200.48	993.406	870.066	1025.48	917.724
Stac2	762.948	748.076	857.796	898.678	791.292	745.26
Fbxl20	5623.31	6166.11	6834.95	6742.66	7154.8	8280.46
Med1	19269	18961	18729.9	18461.3	18693.6	18107.4
Mien1	654.876	447.729	673.41	655.759	478.719	590.429
Ormdl3	564.842	569.751	631.342	639.144	633.066	639.433
Med24	3125.73	3108.64	3118.74	3265.57	3088.41	3081.13
Nr1d1	666.249	686.507	811.118	721.255	582.898	673.846
Top2a	49656.7	48298.1	48484.8	49532.9	47249.3	45300.9
Smarce1	9077.67	8882	8551.04	9136.23	9205.53	8803.68
Krt10	230.429	195.446	189.545	218.941	201.03	192.121
Hap1	2352.61	2371.91	2139.1	2093.93	1588.25	1612.4
Jup	11973.7	11935.3	11279.5	10231.5	8159.86	6485.58
P3h4	269.745	258.298	297.029	258.128	289.95	270.798
Nt5c3b	1614.13	1494.52	1603.17	1460.06	1450.07	1380.26
Klhl11	7078.49	7302.92	7325.98	7363.37	7149.53	6330.5
Acly	22452.1	21359.5	21139.6	22413.9	21711.7	21400
Dnajc7	39573.8	36383.4	39266.3	39406.6	32410.8	32081.4
Kat2a	3961.65	3603.34	3695.73	3935.82	3284.51	3016.4
Rab5c	14177.4	13107.1	14186.9	15084.1	12853.2	12315.4
Stat3	16206.8	16213.3	15802.5	15556.6	16003.6	14872.1
Cavin1	1049.26	1083.84	957.088	1011.91	827.501	824.934
Psmc3ip	1376.82	1262.13	1300.7	1347.93	1217.45	1210.15
Retreg3	4253.48	4310.58	4417.41	4241.92	4383.96	4105.37
Ezh1	3532.97	3907.3	4315.64	3808.9	4085.33	4179.71
Coa3	778.134	566.824	834.739	724.821	503.513	542.341
Becn1	4795.3	4781.75	4908.98	4778.92	4645.48	4397.79
Gm27029	186.758	187.38	181.036	215.985	184.617	206.588
Vat1	2443.06	2799.05	3103.76	2990.56	3058.92	3396.37
Brca1	22093	21738	21333.7	21171.9	21321.4	19309.8
Etv4	3264.22	2913.81	2705.88	3200.98	2486.18	1963.13
Dusp3	526.238	667.894	713.678	529.958	634.901	898.241
Tmem101	513.323	494.068	552.24	563.285	595.08	618.092
Lsm12	8440.97	8308.19	8642.43	8535.22	8471.19	8365.18
Hdac5	1743.34	1802.52	1772.04	1729.82	2006.62	2146.62
Atxn7l3	1964.88	1862.3	1828.3	1762.05	1706.89	1648.19
Ubtf	11240.1	10335.4	8778.3	7708.39	6321.58	6440.31
Slc25a39	3519.74	3494.83	2974	3460.54	3434.29	3566.69
Gpatch8	30646.3	32491.9	30240.2	31631.5	31753.2	33444.5
Ccdc43	7076.67	6713.75	6879.67	7259.11	6994.12	6750.93
Gjc1	11223.1	11308.8	10982.2	9835.7	9981.46	8683.32
Eftud2	12768.3	11968.1	12028.2	11646.5	11103.7	10596.4
Kif18b	10973.4	11453.3	11317.8	11318.5	11010.9	10687.7
Dcakd	8290.32	7914.06	8185.27	7810.08	7074.64	7050.28
1700023F06Rik	26.3675	19.5884	31.7422	35.9769	19.8085	16.6057
Map3k14	1551.06	1683.46	1847.97	2020.29	2256.38	2299.32
Plekhm1	13071.4	13537.5	12037.5	9829.13	10021.9	9496.55
Gosr2	6114.99	6077.24	6074.01	5864.39	6408.47	6429.2
Nsf	47654.8	46564.8	45256.2	43493.7	43287.3	44656.8
Kansl1	166708	179056	161081	177080	175462	183858
Cdc27	19647	21203	19411.6	20414.1	20154.1	20722.2
Limd2	84.7544	69.362	94.8458	85.0003	93.0445	108.493
Strada	4025.02	4238.89	4048.56	4037.27	3876.11	4179.95
Ccdc47	1292.64	1351.95	1415.6	1448.17	1340.41	1381.72
Ftsj3	13318.2	12238.1	12617.3	13445.5	11047.5	11000
Smarcd2	2567.08	2492.39	2884.48	3120.03	2822.4	2827.92
Ern1	12115.4	12866.8	12942.7	13607.6	15314.8	15709.7
Tex2	22515.9	23933.1	29296.4	33032.5	40786	49048.9
Smurf2	18239.3	19880.9	19499.5	19840	20605.8	22282.2
Kpna2	18276.3	17720.5	16646.4	17050.6	17274.6	15280.1
Bptf	49034.6	49191.7	48172.6	46591.4	46690.5	49185.9
Nol11	6509.84	6569.4	6414.55	6035.99	6665.02	6256.06
Pitpnc1	45644.1	49364.1	48623.8	48732.9	54036.7	57030.4
Slc16a6	4905.65	5101.17	5137.33	4758.12	4817.7	5192.61
Wipi1	1693.17	1829.41	2106.24	2264.98	2360.49	2848.64
Slc39a11	46860.7	42754.1	45873.6	45407.7	43325	40534
Fam104a	5996.62	6134.42	5939.95	5862.01	6580.63	6248.23
Cpsf4l	901.138	919.432	918.956	913.261	1088.7	1088.62
Cdc42ep4	8268.49	8724.69	8784.32	8245.03	8207.49	7621.85
Fdxr	820.39	782.167	841.984	927.246	848.623	858.731
Fads6	1686.42	1887.5	2086.72	2186.23	2309.59	2336.84
Atp5h	6859.08	5328.73	6501.23	7115.57	5339.13	5624.8
Nt5c	730.939	589.887	754.518	782.414	652.069	655.568
Jpt1	7451.19	7660.45	7746.2	7235.38	7700.41	7106.55
Sumo2	9556.22	9380.49	8624.45	8598.18	9014.38	8167.35
Gga3	6140.71	6044.71	6581.58	5882.78	6049.9	6079.05
Mif4gd	3223.5	2957.05	3350.19	3123.59	2974.77	2751.18
Slc25a19	1238.45	1363.92	1411.3	1401.14	1423.58	1420.2
Grb2	26171.5	25893.4	25144.7	24300.1	25199.9	23902
Caskin2	1020.2	1156.52	1196.95	1131.05	1099.53	1014.39
Recql5	5931.85	5695.72	5728.65	5418.11	5260.8	5133.61
Galk1	1025.77	934.128	877.506	942.617	963.526	1009.78
H3f3b	14897.3	12868.7	13472.3	15101.2	12827.2	13518.6
Wbp2	5823.77	5384.62	6041.47	6445.24	5880.18	6921.42
Mrpl38	2433.3	2228.62	2398.35	2543.96	2454.21	2644.48
Fbf1	1475.09	1502.61	1507.29	1559.74	1611.82	1662.54
Acox1	3541.47	3936.44	3988.63	3673.53	4161.07	4586.75
Srp68	6288.25	6279.92	6632.42	6360.69	6467.56	6499.63
Exoc7	1511.5	1473.66	1552.19	1571.01	1463.31	1530.28
Prpsap1	6642.87	7039.38	7362.47	7100.83	7532.3	7090.94
Ube2o	8516.39	8747.41	9353.35	9408.36	9679.12	9311.83
Rhbdf2	2640.27	3061.49	3014.36	2569.44	2724.09	2667.59
St6galnac2	1474.92	1424.3	1503.81	1512.81	1527.69	1050.93
Jmjd6	2465.03	2455.89	2600.64	2426.69	2538.61	2581.73
Srsf2	13932.5	12573.4	12041.4	12202.1	11574.5	11386.2
Tmc6	1015.99	1011.53	971.212	826.395	862.845	982.366
Tk1	2945.88	2775.83	2805.67	2772.77	2789.31	2516.84
Socs3	1627.63	1588.74	1466.97	1621.72	1898.18	1743.66
Usp36	6461.88	6084.62	5988.09	5932.13	5655.92	5377.4
Cant1	1208.56	1234.24	1243.88	1218.25	1270.49	1225.89
Cbx4	435.966	462.349	597.056	602.81	619.112	634.797
Eif4a3	6878.4	6307.47	6221.24	6157.23	6081.46	5809.42
Tepsin	669.019	688.815	690.848	674.025	686.269	658.454
Slc38a10	5516.32	5420.36	5508.38	5240.91	5451.64	5004.94
Actg1	8797.06	7703.24	8686.44	8917.82	7259.9	7299.61
Nploc4	14308.6	13970.2	13711.7	13769.8	14244.7	14502.3
Oxld1	75.4099	64.3224	53.1026	70.1697	55.2018	64.7824
Arl16	504.204	464.28	538.052	460.1	463.953	406.742
P4hb	7925.6	7832.46	8403.81	8626.45	8715.91	9919.76
Arhgdia	5169.26	4777.97	4599.13	4968.36	4626.06	5248.22
Alyref	8175.77	7880.18	7638.7	8049.58	7558.46	7196.1
Mafg	26.5703	23.631	29.8033	38.3677	33.3895	32.584
Pycr1	397.483	378.959	434.87	366.267	366.5	481.508
Notum	1067.96	961.158	1260.1	1440.42	1384.94	2026.9
Cenpx	4086.56	3189.2	3855.5	4201.79	3411.75	4254.01
Dcxr	333.58	334.112	358.851	389.131	419.914	560.47
Rfng	553.979	540.73	486.894	539.121	461.715	476.215
Dus1l	1803.6	1659.64	1675.49	1766.13	1638.04	1563.54
Fasn	16175.3	16274.1	17964.8	19415	18990.2	16203.9
Ccdc57	5176.24	4811.22	5261.18	5498.31	5751.66	6349.55
Csnk1d	12396.3	12181.1	12676.8	12779	13500.4	13479.7
BC017643	282.657	267.758	256.058	266.916	304.117	285.835
Wdr45b	7296.51	7744.35	7759.4	7369.12	7867.76	7077.06
B3gntl1	5606.26	5860.48	5939.63	5670.93	5517.65	5488.14
Kif3c	1615.93	1894.76	2228.25	2291.08	2495.56	2816.26
Asxl2	58694.3	62507.4	58412	61878.8	59681.7	58312.3
Dtnb	32457.9	33413.2	30659.7	31937.6	32314	34025.4
Pomc	5.65182	7.54562	8.69863	7.02717	4.8857	5.42097
Dnajc27	2220.18	2127.67	2025.96	2119.48	2133.12	2039.41
Ptrhd1	714.863	622.149	599.094	625.988	590.523	605.065
Itsn2	17150.7	17557.5	14365.8	15387.8	15459.5	17381.6
Sf3b6	7004.88	6210.78	6332.01	6863.37	6004.49	6344.34
Wdcp	2309.98	2060.09	2319.5	2026.42	1785.4	2249.99
Atad2b	53770.3	54483.2	45612.3	46194.7	40427.2	41093.5
Ldah	15523.9	16008.8	14852.1	15456.2	16003.2	15888.1
Hs1bp3	4692.55	4814.78	4910.3	4673.92	4918.88	4968.73
Pum2	55942.3	61100.1	53934.2	62931.7	59910.9	58382.6
Sdc1	1132.97	1067.83	949.026	901.24	910.586	783.033
Laptm4a	9140.38	9387.99	9308.41	9173.17	9527.61	9678.35
Wdr35	6011.66	5763.74	5885.17	6925.48	4954.01	6861.52
Ttc32	384.187	320.626	294.371	336.208	284.42	289.66
Smc6	17058.2	18441.3	17380.5	20999.7	18414	18195.2
Fam49a	12614.4	12668.3	12131.2	12395.3	10674.4	8821.04
Nbas	26298.9	26849	24257.1	25308.6	25709.2	25609.7
E2f6	1645.79	1639.18	1699.36	1714.6	1677.4	1750.28
Rock2	38297.2	42442.1	37066.7	44479.3	42243.1	45810.3
Pdia6	6316.96	5906.43	6900.43	6279.63	6481.66	6718.49
Nol10	29904.8	29528.6	26792.5	27224.7	27015.6	25177.9
Odc1	6653.39	6606.44	6251.17	6394.66	6689.59	6012.54
Hpcal1	9429.75	10445.9	10786	11941.7	12654.3	14021.4
Gm10479	1074.5	1145.51	1012.3	1022.1	1032.48	1034.49
Asap2	15765.6	15694.3	16426.1	18680.2	18018.8	17608.1
Cpsf3	6464.66	6337.46	6976.5	6482.89	6312.78	6270.3
Iah1	818.993	732.541	687.241	736.916	729.083	706.927
Taf1b	6359.65	6157.18	6156.48	5889.9	6034.01	5953.96
Grhl1	2774.14	2746.42	2670.66	2748.16	2753.5	2814.24
Klf11	1547.38	1411.85	1458.06	1175.56	1319.63	1191.97
Rrm2	9563.52	8904.55	8034.1	9378.28	9028.6	7915.6
Mboat2	6420.84	7268.04	7213.42	6747.34	7663.99	8092.89
Kidins220	7134.72	8149.69	7720.49	7153.88	7673.66	8588.22
Rnaseh1	2014.58	1940.24	1818.84	1808.37	1732.54	1553.46
Adi1	1862.8	1870.87	2008.58	1797.51	1769.03	1933.92
Tssc1	17522	16594.6	15719.6	15255.5	15192.2	13783.3
Tmem18	449.859	427.061	475.026	473.188	487.005	423.03
Lamb1	3773.78	3822.57	4544.09	6863.99	8570.52	9761.26
Cog5	46649.2	49350.1	42973	47295.2	43616.8	43915.3
Nampt	11323.9	12645.1	12290.2	12247.9	12972.1	13763.9
Sypl	3628.88	4368.29	4336.91	4966.91	5029.9	5575.02
Twistnb	5871.24	6000.97	5272.21	5467.64	5240.6	4611.98
Snx13	11463.4	12840.5	12279.2	14209.6	13942.9	14620.6
Ankmy2	6744.17	6950.93	6847.12	6700.84	6922.57	6695.95
Etv1	17498.4	16445.4	13434.8	12696	9135	6986.41
Immp2l	40001	39759.3	35889.4	40256.8	32934	36943
Pnpla8	4263.69	4759.34	4369.38	4719.62	4744.58	4925.13
G2e3	5541.67	6122.36	6150.78	6967.11	7143.59	7412.37
Scfd1	12726.3	13698.9	12801.1	13540.9	13798.5	14953.2
Nubpl	12025.4	11801.7	10661.2	11173	10914.7	10659.1
Arhgap5	26772.5	28858.5	23512.5	31851.4	26387.7	26533
Srp54a	686.797	802.688	825.394	773.09	870.496	895.231
Srp54b	1924.33	1990.66	1891.87	2004.84	2019.71	2070.27
1110008L16Rik	10098.3	9708	9104.6	9000.35	8852.6	8112.47
Brms1l	5429.72	5615.45	5332.22	5723.85	5411.79	5927.51
Mipol1	8103.39	9993.06	9899.97	11871.5	11767.9	13886.5
Gemin2	4477.85	4800.44	4892	4486.61	4693.51	4375.81
Pnn	18250.3	16425.7	18071.7	20853.2	15406.9	18005.1
Ctage5	11836	11438.3	10580	11563.2	11417.1	11081.1
Togaram1	13390.8	14201.5	12657	13713.4	13123.2	12786.9
Prpf39	7669.66	7868.7	8204.19	8750.7	8472.59	8641.9
Fancm	39760.3	39037.1	39028.1	45684.2	41356.1	37817.2
Lrr1	2409.1	2360.34	2353.58	2098.92	1911.76	1557.8
Mgat2	1371.43	1315.15	1088.46	1306.75	1220.98	1136.45
Klhdc2	2364.43	2508.15	3151.63	3414.96	3914.84	4334.62
Atp5s	1208.6	1283.21	1426.06	1301.77	1408.44	1406.2
Tmx1	2009.39	2177.04	2278.36	2300.34	2306.2	2220.55
Frmd6	14324.4	13734	12139.4	11864	10164.4	8464.98
Actr10	3714.29	3786.19	3808.84	3657.25	3858.97	3968.64
Psma3	16469.1	17121.7	15567.7	16349.7	16967.2	16940.6
Arid4a	18976.4	19945.3	20195.8	20626	20217.6	20627.2
2700049A03Rik	19355	20245.5	18455.5	18874	17966.4	18158.8
Daam1	20599	21241.9	21387.7	22505.5	23339.2	22942.9
Jkamp	1972.2	1921.82	1904.98	1904.62	2073.89	1978.52
Pcnx4	3366.03	3419.62	3366.43	3333.66	3494.4	3579.2
Mnat1	33523.4	35876.8	31510.8	32155.5	30869.4	32907.7
Slc38a6	8719.33	9590.88	9269.39	9728.57	9453.46	9797.95
AC124712.1	167.269	198.99	163.343	189.89	193.901	225.577
Snapc1	2528.84	2580.14	2513.31	2356.69	2463.23	2287.76
Mthfd1	38049	35401.6	33552.7	33229.2	31513	30636.2
Akap5	1936.29	1530.51	1643.56	1518.24	1441.37	1675.68
Zbtb1	3977.3	4338.84	4405.89	4395.22	4559.15	4589.65
Hspa2	221.85	189.916	212.884	224.269	229.836	255.318
Plekhg3	14558.5	14672.2	16118.5	16385.9	16907.2	16913.9
Fntb	14698.3	14030.5	13543.1	12850.3	13152.4	13875.6
Fut8	27925.1	29047.9	24327.7	29636.3	26901.1	27540
Gphn	20656.6	23707.4	20049.5	24091.3	23234	26617.6
Mpp5	10764.8	11786.6	10526.9	11977.7	12345.5	13263.2
Eif2s1	26855.6	27482.6	25865.1	28512.6	27046.5	25955.1
Plekhh1	5826.9	6340.09	9134.74	11020.5	13410.1	16659
Rad51b	52227	50532.7	47304.8	53980.4	48787.9	50225.7
Exd2	2970.51	2975.34	2935.34	2680.87	2969.28	2957.75
Slc39a9	5756.41	5897.87	6009.23	5789.41	6251.5	6075.4
Plekhd1	314.914	299.433	321.335	321.292	326.487	346.909
Susd6	32890	35773.8	32183	30297.2	33471.7	37998.3
Srsf5	30266.2	29952.8	28780.3	32118.6	27795.7	30688.6
Pcnx	13468.5	14840.7	14729.2	15746.7	16544.8	17610.8
Sipa1l1	49182	49346.8	45551.9	47238.2	48465.7	51270.9
Dcaf4	3063.77	3233.63	3687.03	3578.67	3833.9	4210.27
Psen1	812.487	729.066	745.2	758.738	796.423	891.259
Riox1	528.713	495.454	492.007	426.934	457.366	444.73
Dnal1	1626.65	1604.88	1473.85	1655.96	1638.18	1696.91
Ptgr2	2276.59	2270.13	2331.61	2310.25	2483.08	2474.04
Zfp410	6351.7	6808.71	7022.99	7001.95	7234.59	6917.62
Coq6	1280.92	1280.31	1344.84	1271.49	1398.9	1215.89
Rnf113a2	519.629	460.303	420.464	508.516	429.415	411.518
Lin52	25548.7	26872.7	25400.8	26965.2	25464	25768.4
Isca2	853.916	750.648	928.634	938.303	767.736	889.505
Fcf1	4368.73	3971.97	4433.48	4343.39	3879.89	3790.36
Ylpm1	39137.5	39241.4	36877.6	39338.1	36098.3	38356
Dlst	7261.36	6998.12	7874.6	8131.42	7746.73	7948.29
Eif2b2	1811.39	1697.82	1721.48	1656.21	1630.36	1583.93
Jdp2	3050.79	3080.3	3577.9	3907.57	4249.81	4010.87
Mfsd7c	10727.8	10664.9	13032.7	16325.5	16024.9	14627.9
Ift43	3388.98	3092.12	3726.96	4085.63	4564.17	5514.71
Gpatch2l	6256.55	6339.53	6640.46	6388.35	6738.74	6920.02
Esrrb	125804	117348	94302.7	69520.4	58187.8	40521.6
Cipc	4097.86	4120.46	4185.13	3766.55	4048.89	4304.85
Gstz1	1770.33	1835.27	2133.37	2256.71	2305.67	2478.39
Samd15	36.8494	45.2298	40.9069	50.451	41.1076	48.3053
Ahsa1	14840.5	13047.4	16693.4	16820.2	14605.4	16160
Slirp	2783.64	2764.84	2772.22	2768.42	2703.66	2460.28
Adck1	5449.48	5138.43	4800.37	4608.19	4664.95	4613.96
Spata7	5464.36	5822.71	5692.07	6105.45	6237.91	6654.78
Zc3h14	16326.6	17407.4	16018.2	16602.6	17054.8	17045.5
Tdp1	9038.52	8903.35	9557.09	9783.53	10545.6	10314.4
Psmc1	9358.61	8290.73	8850.89	9573.84	7465	8404.28
Calm1	6826.87	6410.57	6600.58	6789.58	6216.67	6280.51
Cpsf2	6783.99	6794.38	6899.99	7139.14	7082.03	6904.84
Rin3	4793.69	4424.95	4167.57	5144.05	4572.3	3838.94
Golga5	4186.35	4157.33	4264.03	4448.12	4456.85	4517.6
Tmem251	402.731	388.413	419.763	348.668	439.587	363.885
Ubr7	6038.27	6098.29	5828.75	5101.59	5237.23	4702.72
Glrx5	2128.16	2028.57	2161.97	2309.01	2410.11	2283.75
Gskip	2104.43	2199.3	2352.25	2147.33	2367.25	2342.08
Papola	48650.7	50852.2	49196.6	48719.8	49308.1	48464.4
Vrk1	16375.1	16480.4	15954.2	16200.3	15800.7	14994.2
Ccnk	12692.9	12388.4	12585	13789.8	11546.1	12181.9
Eml1	23.8569	15.565	14.4622	21.901	13.779	17.1335
Evl	22009.4	22470.3	24111.7	27477.5	29433.4	30921.3
Yy1	23158	23511	22536.5	22047.6	22316.6	21220
Slc25a47	3157.7	2698.86	2792.47	2595.41	2392.73	2787.04
Wdr25	9131.54	8413.97	7895.78	7930.97	7798.79	7559.87
Ppp2r5c	37857.7	38577.1	37649.8	34709.4	36224.9	38364.2
Dync1h1	27099.3	27775.8	28657.8	28224	26973.5	29148
Wdr20	14742.9	15493.9	14981.2	13844.9	14858.1	15038.8
Zfp839	1369.68	1261.35	1416.55	1232.39	1309.91	1365.12
Tecpr2	6747.81	6565.43	6321.88	6057.31	6308.15	6125.96
Rcor1	16758.5	17351	17636.8	20133.1	18710.6	21104.3
Traf3	9075.36	9595.43	9548.6	9667.08	9991.72	10052.2
Eif5	19124.2	18117.1	18618.5	19316.1	18535.4	18221.7
Mark3	31357.5	32536.1	32179.9	33726.6	35049	36319.6
Trmt61a	972.967	872.221	817.273	719.966	792.058	717.869
Apopt1	3416.22	3272.11	3912.06	3684.29	3820.99	4042.23
Klc1	9186.29	9357.5	11175.2	11194.9	11736.9	12464.7
Zfyve21	1423.08	1502.18	1863.29	2063.35	2230.77	2219.59
Inf2	2250.19	2459.99	2738.28	2917.02	3071.16	3617.33
Siva1	1693.9	1673.82	1763.1	1646.14	1644.65	1623.1
Cep170b	1013.37	1191.44	1338.43	1194.99	1279.32	1634.29
Btbd6	355.342	327.61	369.215	391.735	346.115	318.832
Tex22	49.4364	35.1946	43.3653	50.3461	35.0285	35.8507
Crip2	490.704	435.191	338.711	435.177	323.146	278.159
4930427A07Rik	708.074	775.348	794.693	660.685	635.012	649.192
Zfp386	2724.23	2610.49	2581.74	2493.61	2519.92	2390.37
Esyt2	14237.8	14855.2	13354	14650.5	14256.3	14914.4
Ncapg2	15209.4	14623.5	14123.9	14245.1	13348.9	12368.4
Rab10	35400.9	37189.2	34390.9	36772	36566.3	38350.6
Cenpo	4050.92	4161.01	4343.79	3932.51	4073	4015.54
Ncoa1	17629.1	19621.3	15577.6	16083.1	16563.4	19354.6
Fkbp1b	480.021	499.973	421.71	340.424	369.783	288.788
Ubxn2a	41125.6	39193.6	33402.1	25682.2	21108.9	18478.5
Rhob	505.205	433.186	488.185	590.009	724.474	1208.09
Gen1	5041.03	5805.41	5449.64	5886.69	5968.87	5251.53
Mycn	2858.1	2454.46	2276.09	2273	2053.44	1598.35
Ddx1	15279.2	14958.3	14476.8	15874.7	14212.3	14413
Lpin1	7951.96	8117.54	7565.64	5898.99	6136.13	6543.3
Pqlc3	931.378	1071.49	925.591	838.416	837.841	859.703
Itgb1bp1	1277.39	1186.98	1279.39	1151.15	1149.8	1181.86
Adam17	8554.47	9110.68	8843.75	8591.27	8784.42	8510.01
Ywhaq	35723.5	37142.8	32449.9	30348	29683	27244.2
Sox11	204.085	217.708	184.386	245.02	329.072	410.123
Rps7	20605.6	19266.3	18702.8	20327	20237.2	20959.6
Trappc12	7388.7	6972.88	6763.44	6172.99	6614.02	6270.45
Acp1	3428.21	3721.5	3887.78	3663.26	3877.63	3776.55
Dld	6306.79	6099.39	6397.36	7296.89	6474.95	7014.91
Bcap29	3577.84	3499.88	2750.22	2839.38	2737.07	2331.34
Dus4l	1716.16	1686.55	1583.58	1444.74	1530.58	1340.8
Hbp1	4311.58	5114.4	5256.13	5184.54	5712.21	5940.75
Ahr	2963.51	3398.15	3971.61	4424.38	5788.96	6310.24
Tspan13	2031.33	2285.91	2133.92	1930.46	2175.23	2271.37
Bzw2	23405.4	24822.1	22463.9	22426.1	21708.3	19229.7
Arl4a	1372.32	1299.81	1506.07	1642.98	1831.61	1681.05
Ifrd1	16004.4	15304.2	14405	14320.3	15465.7	14217.2
Zfp277	19400	21068.2	19089.2	20054	19843.6	20128.7
Dnajb9	1881.95	1869.93	1810.39	1734.44	1841.84	1759.72
Strn3	39160.1	41532.8	37574	44320.7	41227.5	44004
Hectd1	24836.6	25085.1	24688.8	27854.5	28132.5	30156.4
Heatr5a	13417.2	13587.3	12783.5	12919.5	12922.6	13536.2
Dtd2	1228.7	1248.42	1229.47	1169.46	1260.51	1221.11
Egln3	936.231	984.848	1324.64	1360.68	1883.17	2230.01
Sptssa	984.699	1071.06	1111.46	1138.98	1255.2	1308.4
Eapp	4164.71	3979.58	4435.83	4293.98	4302.65	4479.7
Snx6	8997.83	9239.41	9768.23	9067.16	9457.66	10098.5
Cfl2	1409.8	1435.59	1416.77	1460.29	1653.25	1828.75
Baz1a	5173.8	4982.91	4320.9	4560.92	5270.19	5943.15
2700097O09Rik	5885.65	6331.63	6629.42	6467.75	6497.67	6519.24
Ppp2r3c	2450.22	2644.03	2505.44	2544.09	2652.05	2732.75
Nfkbia	1171.67	1227.26	1663.12	1751.24	1893.53	1989.48
Ralgapa1	24992.5	26559.4	23920.7	28065.2	26628.6	29565.3
Mbip	4323.52	4681.19	4395.84	4985.56	4982.1	4616.24
Nkx2-9	7.07036	10.0352	2.89244	8.78972	0.463813	1.54076
Sec23a	9714.79	10554.8	10443.3	10416.3	11016.5	12117.9
Trappc6b	4189.93	4305.43	4405.83	4094.24	4024.84	3959.46
Fbxo33	2544.7	2924.16	2696.97	2501.3	3008.32	2674.7
Klhl28	3834.12	4293.9	4301.25	4620.3	4260.73	4294.29
Fkbp3	15943.2	14628.3	16282.7	18799.6	15574.8	15306.3
Mis18bp1	18832.5	20200.2	17894.4	21058.2	19432.6	17806.4
Rpl10l	890.835	828.063	664.984	627.457	620.298	473.661
Rps29	15636.6	12656.2	12684.6	12608	11379.4	10861.1
AC099934.3	876.412	732.822	700.255	838.849	636.573	786.793
Pole2	6378.02	6278.99	6101.06	5889.01	6044.1	5631.03
Nemf	15151.4	16166.9	15507.7	16841.3	15424.3	16102.5
Vcpkmt	1168.84	1123.86	1158.51	1126.07	1158.98	1107.35
Sos2	4829.41	5441.94	5646.84	6270.59	7009.68	8166.83
L2hgdh	5466.57	5989.92	6265.42	5573.35	5975.89	5454.04
Map4k5	14328.6	15334.9	14516.2	15206.8	15945.9	16386.4
Sav1	4041.94	4414.13	4008.56	4091.83	4731.78	4670.12
Nin	9351.06	9267.97	8944.25	10436.9	10374.3	9436.99
Timm9	3864.8	4180.61	3967.41	3937.29	4049.98	3629.87
4930447C04Rik	2006.21	2145	1847.08	2016.63	1688.45	1741.05
Six4	4052.53	4851.07	5149.59	4618.66	4962.7	5469.24
Trmt5	1909.43	1871.2	1871.96	1953.2	1916.2	1716.99
Ppp2r5e	44095.3	45086.1	42004.1	43017.6	42125.5	42428.1
Wdr89	6713.83	6220.24	6140.71	5867.48	5855.21	5207.86
Zbtb25	3151.4	3252.74	3113.23	2897.63	3421.89	3262.41
Rab15	618.94	746.825	1069.8	1430.77	1712.35	2345.54
Max	9478	9634.7	9523.24	8718.15	8609.28	8380.3
Atp6v1d	7031.75	7158.53	7925.24	8206.89	7517.58	8163.41
Pigh	1275.37	1312.5	1457.47	1400.99	1734.56	1684.8
Vti1b	4384.31	4660.71	4414.61	4694.74	4785.78	4674.2
Rdh11	1657.49	1783.9	1972.54	1852.84	2117.83	1986.27
Zfyve26	10931.9	11302.1	11515.9	10911.8	11427.2	11977.8
Zfp36l1	5943.59	5480.95	4782.88	4906.73	4820.99	5307.56
Actn1	40258.2	38009.4	37519	40419.9	41117.7	42524
Dcaf5	13891.1	15175.1	15346	15760.9	17572.5	19561.5
Erh	8856.62	8321.48	8023.15	8122.46	7951.61	7237.59
Gm20498	24481.7	25237.9	23919.8	26770.1	25155.4	27922.8
Med6	6085.04	6050.73	5810.95	5808.64	5821.65	5660.36
Map3k9	3835.64	4457.29	4778.07	4926.29	5574.8	6650.96
Zfyve1	13861.4	12757.8	11493.6	10071.5	9982.15	10332.3
Numb	19806.1	21880.3	20506.7	21754.4	22560.4	24276
Elmsan1	13054.9	13027.5	14080	13207.6	13013.1	12759.7
Aldh6a1	821.562	937.738	993.92	1014.54	985.879	1021.27
Abcd4	2119.43	2370.91	2928.61	2754.81	3185.28	3619.63
Npc2	9701.67	10451.7	12118	11318.6	11498.5	12118.6
Arel1	5980.94	5959.76	6192.87	6310.52	6102.63	6320.99
Rps6kl1	327.05	319.503	336.971	281.855	201.025	163.719
Mlh3	2952.56	2804.22	2652.86	2494.76	2546.47	2447.18
Nek9	3143.79	3036.4	3226.41	3236.9	3462.67	3601.09
Tmed10	2002.75	2383.51	2156.84	2089.66	2520.14	2544.51
Erg28	6701.28	6405.81	6901.07	7254.88	6968.31	6485.7
Angel1	1730.74	1734.92	1648.13	1688.3	1726.82	1589.5
Irf2bpl	3711.17	3573.94	3594.16	3955.29	4429.98	4454.44
Pomt2	2966.67	3269.05	3121.2	3171.01	3471.49	3343.83
Noxred1	354.815	331.746	346.943	339.037	338.249	329.59
Vipas39	3598.36	3819.58	4123.04	3951.63	4286.27	4137.96
Ism2	1539.21	1496.6	1938.25	2589.97	3368	4352.81
Sptlc2	40004.7	42104.7	43676.7	48401.4	49060.1	48072.3
Alkbh1	26529.7	26532.5	26333	24263.8	25900.2	23469
Snw1	10663.6	10530.9	10200	9996.23	10113.1	9474.02
Cep128	41357.4	42740	38503.8	42477	38968.3	40166.7
Gtf2a1	13180.1	13677.3	13326.8	13402.2	12814.3	12226
Ston2	16637.7	16151.4	16106.5	17536	16478.4	15113.5
Sel1l	4575.38	4866.35	5291.32	5071.8	5484.66	5864.48
Ptpn21	5886.55	6156.11	6057.84	5970	6605.02	7574.25
Eml5	13211.1	14491.2	12675	14803.7	13528.7	15036.6
Foxn3	42151.2	43781.4	49447.7	57009.5	63624.2	77475.6
Nrde2	5384.18	4921.22	4985.41	4661.62	4868.01	4643.26
Ttc7b	31672.3	31661.4	29714.1	30754.4	31881.9	32298.2
Rps6ka5	11811.9	12272.7	9588.83	10164	9216.47	9390.47
Ccdc88c	34182.2	35148.6	36442.4	35928.5	37239.1	39117.7
Ppp4r3a	39437.3	39558.6	37649.3	38162.4	37590.4	35760.2
Trip11	13451.5	14426.9	13352.7	15799.5	14808.4	15680.1
Atxn3	10737.5	11199.9	10005.8	8878.49	8703.71	8299.3
Lgmn	3240.76	3204.65	3073.3	3195.69	2976.42	2881.58
Itpk1	55409.5	47908.6	38612.9	33621	27495.7	21595.8
Gm28051	818.477	595.029	522.834	402.185	501.666	542.309
Btbd7	21506.1	24632.2	21154.9	22985.5	24273.8	25805.8
Ddx24	7239.38	6980.23	6926.14	6761.38	6993.78	6550.38
Gsc	16.156	21.585	11.5591	10.4257	9.15904	8.5025
Dicer1	12850.5	13004.3	13076.5	13076.5	13408.6	13263.8
Tcl1	1603.17	1709.67	1355.21	612.27	370.958	305.565
Atg2b	9604.55	9902.32	10119.3	9513.36	10215.7	10278.4
Setd3	17364.5	18006.6	17620.6	17144.5	18042.7	18464
Ccdc85c	8626.11	8730.24	9266.81	9792.41	10547.6	10059.5
Wars	5879.97	5643.1	5696.17	5405.02	5331.27	4967.46
Hsp90aa1	94836.1	86776.3	87255.4	103452	72490.4	89782
Mok	6157.73	5647.09	4460.68	3478.66	3438.16	3317.67
Cinp	3204.26	3096.4	3123.6	3052.36	3226.6	3065.56
Ankrd9	451.649	436.675	506.067	512.584	401.255	396.639
Cdc42bpb	12924.3	13280.3	14273.7	15384	16934	18570.7
Ckb	9286.67	7583.69	6883.76	7456.87	5813.36	4782.45
Bag5	945.236	868.746	841.103	860.833	954.534	926.741
Xrcc3	1331.27	1435.19	1547.66	1381.92	1413.62	1403.36
Ppp1r13b	3590.47	4061.28	4493.16	4557.79	4942.54	5445.73
2010107E04Rik	2026.42	1780.11	1974.61	1944.74	1895	1766.43
Akt1	1353.8	1369.67	1446.27	1537.4	1705.87	1829.07
Ahnak2	1082.38	1115.44	1315.97	1223.67	1065.52	1276.57
Cdca4	5030.17	5099.06	4876.19	4698.44	5409.8	4669.78
Brf1	5386.17	5225.56	5064.85	4747.1	4732.99	4500.11
Sp4	4237.73	4577.85	4302.64	4949.47	4906.64	5424.43
Gdi2	24388.4	24461.6	25125.8	25162.9	24931.1	24421.9
Klf6	3258.2	3145.89	3495.13	3581.44	4745.36	5304.99
Pitrm1	11116.2	11280	11648.3	11286.5	10961	10928.3
Idi1	1885.63	1835.47	2185.23	2171.07	2173.45	2030.17
Larp4b	41850.6	43973.7	42115.7	45541.6	45739.5	45992.9
Dip2c	27217.1	28235.7	20714.4	21163.8	19979.5	20187.8
Heatr1	14945.1	14384.3	13567.2	13733.7	13087.3	12240.8
Nid1	13831.4	13546.9	11724.7	10633.6	9371.12	8265.39
Lyst	11024.8	11263.5	9759.27	10359.5	9271.9	8880.18
B3galnt2	8645.58	9457.5	10095	10170.8	10847.2	11694.3
Arid4b	35624	40395.5	37053	42030.7	42771.4	47868.2
Psma2	2428.69	2264.8	2473.8	2254.14	2393.68	2373.28
Gli3	14168.6	14696.8	14579.8	19009	22250	25762.8
Mplkip	3692.06	3951.89	3655	3773.58	3960.76	3755.86
Vps41	28036.6	29861.6	27332.8	28200.4	28705.1	29137.9
Amph	13479.7	14686.6	13226.3	14657.4	14839.4	15926.9
Trim27	8120.95	8098.02	7170.6	7304.5	7713.31	6988.33
Zscan12	1241.65	1292.38	1229.03	1260.31	1349.68	1209.3
AK157302	31.1861	13.5574	25.9254	17.8727	19.8581	22.9401
Hist1h2ai	690.488	776.222	691.154	666.417	603.027	700.005
Hist1h3h	1418.18	1120.26	1018.71	1061.62	1044.22	1006.75
Hist1h2bm	277.907	262.373	199.28	170.694	231.214	186.2
Hist1h4j	639.542	398.377	467.006	416.889	366.338	298.545
Hist1h2bn	460.297	425.35	591.765	416.641	303.932	478.102
Hist1h2bp	325.688	257.714	341.387	277.03	266.008	226.587
Zfp184	1205.12	1308.14	1219.17	1234.81	1391.13	1379.67
Hist1h2bk	592.966	592.145	460.065	447.492	452.485	444.627
Hist1h2bj	277.299	282.997	232.178	218.711	255.242	241.666
Hist1h4h	1011.81	893.471	668.377	844.817	676.896	788.405
Hist1h2af	5139.21	4073.72	4591.85	4957.26	4192.65	3936.57
Hist1h3f	1174.88	1112.11	898.752	888.846	911.743	994.737
Hist1h1d	2659.34	2477.75	2011.04	2178.95	2208.44	2376.46
Hist1h2bg	3321.75	2182.45	3608.95	4597.48	1998.71	4422.1
Hist1h2ad	482.634	564.404	460.612	353.015	450.724	530.226
Hist1h3d	1069.08	914.198	820.403	845.522	861.976	928.318
Hist1h4d	3398.28	2872.47	3080.46	3370.62	2304.93	3580.16
Hist1h2bc	816.989	671.024	666.973	639.148	575.996	674.326
Hist1h1t	6.47362	13.5958	5.27616	8.89467	3.85904	10.0004
Hist1h1c	2425.08	2082.02	1644.64	1692.8	1580.51	1617.84
[truncated: 6,831 more rows]
