# Supplementary material for: Oct4 differentially regulates chromatin opening and enhancer transcription in pluripotent stem cells
Source: eLife. 2022 May 27;11:e71533. doi: 10.7554/eLife.71533 (PMC9142147; doi:10.7554/eLife.71533)
Supplement: Figure 8—source data 1. — The original files of the raw unedited western blots of the whole cell lysate samples and their quantification. [file elife-71533-fig8-data1.zip]

Archive with 19 entries (12 files):
- Figure 8-source data 1/
- Figure 8-source data 1/.DS_Store
- __MACOSX/
- __MACOSX/Figure 8-source data 1/
- __MACOSX/Figure 8-source data 1/._.DS_Store
- Figure 8-source data 1/2021-10-19 WB aO4-371-Cy5_+15h-1.5, 3, 4.5, 6, 9 Rcovery quantification.xlsx
- __MACOSX/Figure 8-source data 1/._2021-10-19 WB aO4-371-Cy5_+15h-1.5, 3, 4.5, 6, 9 Rcovery quantification.xlsx
- Figure 8-source data 1/Figure 8-source data 1-Labelled/
- Figure 8-source data 1/Figure 8-source data 1-Labelled/2021-10-19 WB Figure 8A a-tubulin marked.tif
- __MACOSX/Figure 8-source data 1/Figure 8-source data 1-Labelled/
- __MACOSX/Figure 8-source data 1/Figure 8-source data 1-Labelled/._2021-10-19 WB Figure 8A a-tubulin marked.tif
- Figure 8-source data 1/Figure 8-source data 1-Labelled/2021-10-19 WB Figure 8A Oct4 marked.tif
- __MACOSX/Figure 8-source data 1/Figure 8-source data 1-Labelled/._2021-10-19 WB Figure 8A Oct4 marked.tif
- Figure 8-source data 1/Figure 8-source data 1-Original/
- Figure 8-source data 1/Figure 8-source data 1-Original/2021-10-19 WB Figure 8A a-tubulin.tif
- __MACOSX/Figure 8-source data 1/Figure 8-source data 1-Original/
- __MACOSX/Figure 8-source data 1/Figure 8-source data 1-Original/._2021-10-19 WB Figure 8A a-tubulin.tif
- Figure 8-source data 1/Figure 8-source data 1-Original/2021-10-19 WB Figure 8A Oct4.tif
- __MACOSX/Figure 8-source data 1/Figure 8-source data 1-Original/._2021-10-19 WB Figure 8A Oct4.tif
