# Supplementary material for: Oct4 differentially regulates chromatin opening and enhancer transcription in pluripotent stem cells
Source: eLife. 2022 May 27;11:e71533. doi: 10.7554/eLife.71533 (PMC9142147; doi:10.7554/eLife.71533)
Supplement: Figure 8—figure supplement 1—source data 1. — The original files of the raw unedited western blots. [file elife-71533-fig8-figsupp1-data1.zip]

Archive with 45 entries (30 files):
- Figure 8-source data 2/
- Figure 8-source data 2/.DS_Store
- __MACOSX/
- __MACOSX/Figure 8-source data 2/
- __MACOSX/Figure 8-source data 2/._.DS_Store
- Figure 8-source data 2/Figure 8-figure supplement 1A/
- Figure 8-source data 2/Figure 8-figure supplement 1A/.DS_Store
- __MACOSX/Figure 8-source data 2/Figure 8-figure supplement 1A/
- __MACOSX/Figure 8-source data 2/Figure 8-figure supplement 1A/._.DS_Store
- Figure 8-source data 2/Figure 8-figure supplement 1A/Labelled/
- Figure 8-source data 2/Figure 8-figure supplement 1A/Labelled/2021-08-26 WB Figure S8A Oct4 marked.tif
- __MACOSX/Figure 8-source data 2/Figure 8-figure supplement 1A/Labelled/
- __MACOSX/Figure 8-source data 2/Figure 8-figure supplement 1A/Labelled/._2021-08-26 WB Figure S8A Oct4 marked.tif
- Figure 8-source data 2/Figure 8-figure supplement 1A/Labelled/2021-08-27 WB Figure S8A a-tubulin marked.tif
- __MACOSX/Figure 8-source data 2/Figure 8-figure supplement 1A/Labelled/._2021-08-27 WB Figure S8A a-tubulin marked.tif
- Figure 8-source data 2/Figure 8-figure supplement 1A/Original/
- Figure 8-source data 2/Figure 8-figure supplement 1A/Original/2021-08-26 WB Figure S8A Oct4.tif
- __MACOSX/Figure 8-source data 2/Figure 8-figure supplement 1A/Original/
- __MACOSX/Figure 8-source data 2/Figure 8-figure supplement 1A/Original/._2021-08-26 WB Figure S8A Oct4.tif
- Figure 8-source data 2/Figure 8-figure supplement 1A/Original/2021-08-27 WB Figure S8A a-tubulin.tif
- __MACOSX/Figure 8-source data 2/Figure 8-figure supplement 1A/Original/._2021-08-27 WB Figure S8A a-tubulin.tif
- Figure 8-source data 2/Figure 8-figure supplement 1B/
- Figure 8-source data 2/Figure 8-figure supplement 1B/.DS_Store
- __MACOSX/Figure 8-source data 2/Figure 8-figure supplement 1B/
- __MACOSX/Figure 8-source data 2/Figure 8-figure supplement 1B/._.DS_Store
- Figure 8-source data 2/Figure 8-figure supplement 1B/Labelled/
- Figure 8-source data 2/Figure 8-figure supplement 1B/Labelled/2021-09-19 WB time course 1_10_100_300 Figure S8B a-tubulin marked.tif
- __MACOSX/Figure 8-source data 2/Figure 8-figure supplement 1B/Labelled/
- __MACOSX/Figure 8-source data 2/Figure 8-figure supplement 1B/Labelled/._2021-09-19 WB time course 1_10_100_300 Figure S8B a-tubulin marked.tif
- Figure 8-source data 2/Figure 8-figure supplement 1B/Labelled/2021-09-19 WB time course 1_10_100_300 Figure S8B Oct4 marked.tif
- __MACOSX/Figure 8-source data 2/Figure 8-figure supplement 1B/Labelled/._2021-09-19 WB time course 1_10_100_300 Figure S8B Oct4 marked.tif
- Figure 8-source data 2/Figure 8-figure supplement 1B/Labelled/2021-09-27 WB 600 Figure S8B a-tubulin marked.tif
- __MACOSX/Figure 8-source data 2/Figure 8-figure supplement 1B/Labelled/._2021-09-27 WB 600 Figure S8B a-tubulin marked.tif
- Figure 8-source data 2/Figure 8-figure supplement 1B/Labelled/2021-09-27 WB 600 Figure S8B Oct4 marked.tif
- __MACOSX/Figure 8-source data 2/Figure 8-figure supplement 1B/Labelled/._2021-09-27 WB 600 Figure S8B Oct4 marked.tif
- Figure 8-source data 2/Figure 8-figure supplement 1B/Original/
- Figure 8-source data 2/Figure 8-figure supplement 1B/Original/2021-09-19 WB time course 1_10_100_300 Figure S8B a-tubulin.tif
- __MACOSX/Figure 8-source data 2/Figure 8-figure supplement 1B/Original/
- __MACOSX/Figure 8-source data 2/Figure 8-figure supplement 1B/Original/._2021-09-19 WB time course 1_10_100_300 Figure S8B a-tubulin.tif
- Figure 8-source data 2/Figure 8-figure supplement 1B/Original/2021-09-19 WB time course 1_10_100_300 Figure S8B Oct4.tif
- __MACOSX/Figure 8-source data 2/Figure 8-figure supplement 1B/Original/._2021-09-19 WB time course 1_10_100_300 Figure S8B Oct4.tif
- Figure 8-source data 2/Figure 8-figure supplement 1B/Original/2021-09-27 WB 600 Figure S8B a-tubulin.tif
- __MACOSX/Figure 8-source data 2/Figure 8-figure supplement 1B/Original/._2021-09-27 WB 600 Figure S8B a-tubulin.tif
- Figure 8-source data 2/Figure 8-figure supplement 1B/Original/2021-09-27 WB 600 Figure S8B Oct4.tif
- __MACOSX/Figure 8-source data 2/Figure 8-figure supplement 1B/Original/._2021-09-27 WB 600 Figure S8B Oct4.tif
